# Supplementary material for: Sendai Virus Infection Induces Expression of Novel RNAs in Human Cells
Source: Sci Rep. 2018 Nov 14;8:16815. doi: 10.1038/s41598-018-35231-8 (PMC6235974; doi:10.1038/s41598-018-35231-8)
Supplement: Supplementary file 2 — Supplementary Tables [file 41598_2018_35231_MOESM2_ESM.xlsx]

## Sheet: Manuscript Information
Sendai Virus Infection Induces Expression of Novel RNAs in Human Cells
Roli Mandhana, Curt M. Horvath

## Sheet: Table S1
Supplementary Table S1 - Clusters of Enriched GO Biological Processes
Annotation Cluster 1 - Enrichment Score: 22.771
Term	Count	%	P-value	Genes	Fold Enrichment	Benjamini-Hochberg FDR	FDR
GO:0034340: response to type I interferon	44	2.73292	6.48286e-27	WNT5A, IFNA21, RNASEL, RSAD2, OAS1, OAS2, ISG20, IFNA2, IFNA1, IFNA7, ISG15, IFNA5, IFNA4, IFNA8, MX2, EGR1, HLA-H, BST2, IFNA10, HLA-A, HLA-C, HLA-B, STAT1, HLA-E, STAT2, IFIT3, TYK2, IKBKE, IFNAR2, TRIM56, IFIT2, OASL, IFIT1, IFNB1, IRF1, IRF2, IFNA14, IFNA13, IRF4, IFNA16, GBP2, IFI6, IFNA17, ADAR	6.95726	5.17267e-23	1.29441e-23
GO:0071357: cellular response to type I interferon	42	2.6087	7.7075e-26	WNT5A, IFNA21, RNASEL, RSAD2, OAS1, OAS2, ISG20, IFNA2, IFNA1, IFNA7, ISG15, IFNA5, IFNA4, IFNA8, MX2, EGR1, HLA-H, BST2, IFNA10, HLA-A, HLA-C, HLA-B, STAT1, HLA-E, STAT2, IFIT3, TYK2, IFIT2, IFNAR2, OASL, IFIT1, IFNB1, IRF1, IRF2, IFNA14, IFNA13, IRF4, IFNA16, GBP2, IFI6, IFNA17, ADAR	7	2.04994e-22	1.53893e-22
GO:0060337: type I interferon signaling pathway	42	2.6087	7.7075e-26	WNT5A, IFNA21, RNASEL, RSAD2, OAS1, OAS2, ISG20, IFNA2, IFNA1, IFNA7, ISG15, IFNA5, IFNA4, IFNA8, MX2, EGR1, HLA-H, BST2, IFNA10, HLA-A, HLA-C, HLA-B, STAT1, HLA-E, STAT2, IFIT3, TYK2, IFIT2, IFNAR2, OASL, IFIT1, IFNB1, IRF1, IRF2, IFNA14, IFNA13, IRF4, IFNA16, GBP2, IFI6, IFNA17, ADAR	7	2.04994e-22	1.53893e-22
GO:0051607: defense response to virus	66	4.09938	5.73645e-20	IFNA21, RNASEL, MICA, ZC3HAV1, APOBEC3G, PMAIP1, APOBEC3F, TLR7, ISG20, B2M, CXCL10, TRIM5, ISG15, DDX60, DNAJC3, MX2, IFIT1B, BST2, HLA-A, HERC5, CD40, ELMO1, IFNAR2, IFNB1, TNFAIP3, GBP3, GBP1, IFIH1, CXCL9, PML, RSAD2, NLRX1, IFNW1, OAS1, OAS2, PPM1B, ZNF175, IFNA2, IFNA1, ITGAX, IFNA7, IL10RB, IFNA5, IFNA4, ZC3H12A, IFNA8, DHX58, IL2RA, CREB3, IFNA10, STAT1, STAT2, TRAF3IP2, DDX58, IFIT3, IFI…	3.55459	7.62853e-17	1.14538e-16
GO:0009615: response to virus	77	4.78261	6.34562e-19	IFNA21, RNASEL, MICA, ZC3HAV1, APOBEC3G, PMAIP1, TLR7, APOBEC3F, CXCL10, B2M, ISG20, TRIM5, ISG15, DDX60, DNAJC3, FOSL1, MX2, IFIT1B, BST2, FMR1, HLA-A, HERC5, CCL4L1, CD40, ELMO1, IFNAR2, IFNB1, TNFAIP3, GBP3, GBP1, IFIH1, TNF, CXCL9, PML, IFNW1, RSAD2, NLRX1, OAS1, BCL2L1, OAS2, PPM1B, CCL5, CCL4, ZNF175, IFNA2, IFNA1, ITGAX, IFNA7, IL10RB, IFNA5, IFNA4, BCL3, ZC3H12A, IFNA8, DHX58, IL2RA, TNFS…	3.05359	6.32896e-16	1.26701e-15
Annotation Cluster 2 - Enrichment Score: 15.765
Term	Count	%	P-value	Genes	Fold Enrichment	Benjamini-Hochberg FDR	FDR
GO:0034097: response to cytokine	158	9.81366	1.54709e-26	RNASEL, IL6ST, STAT5A, STAT5B, EDN1, TNFSF15, ANKRD1, SGMS1, RORA, CXCL11, CXCL10, B2M, ISG20, ISG15, IL15RA, IL1B, FAS, MX2, CIITA, HLA-H, DAB2IP, GBP5, STAP1, BST2, RELB, SOCS1, HLA-A, CCL4L1, HLA-C, TNFRSF14, CCL4L2, HLA-B, CD40, HLA-E, HLA-DQA1, TANK, JUNB, CD38, CCR7, IFNB1, JUN, PSMA4, MAPK3, TFPI, RIPK2, HLA-DPA1, COL1A1, NFE2L2, TNFAIP3, GBP2, GBP1, HLA-DRA, TRAF1, WNT5A, CCL3, GCLC, MCL1…	2.42976	6.1721e-23	3.08901e-23
GO:0071345: cellular response to cytokine stimulus	138	8.57143	7.57004e-23	RNASEL, IL6ST, STAT5A, STAT5B, EDN1, TNFSF15, ANKRD1, SGMS1, RORA, CXCL11, CXCL10, B2M, ISG20, ISG15, IL15RA, IL1B, FAS, MX2, CIITA, HLA-H, DAB2IP, GBP5, STAP1, BST2, SOCS1, HLA-A, CCL4L1, HLA-C, TNFRSF14, CCL4L2, HLA-B, CD40, HLA-E, HLA-DQA1, TANK, CCR7, IFNB1, PSMA4, MAPK3, TFPI, RIPK2, HLA-DPA1, NFE2L2, COL1A1, TNFAIP3, GBP2, GBP1, HLA-DRA, TRAF1, WNT5A, CCL3, HAX1, NFKBIA, CD70, OAS1, OAS2, C…	2.41076	1.51003e-19	1.51148e-19
GO:0019221: cytokine-mediated signaling pathway	117	7.26708	3.10964e-22	RNASEL, IL6ST, STAT5A, STAT5B, EDN1, TNFSF15, CXCL11, B2M, ISG20, CXCL10, ISG15, IL15RA, IL1B, FAS, MX2, CIITA, HLA-H, BST2, STAP1, SOCS1, HLA-A, CCL4L1, HLA-C, CCL4L2, TNFRSF14, HLA-B, CD40, HLA-E, HLA-DQA1, CCR7, IFNB1, PSMA4, MAPK3, RIPK2, HLA-DPA1, TNFAIP3, GBP2, GBP1, HLA-DRA, TRAF1, WNT5A, CCL3, CD70, OAS1, OAS2, CCL5, CCL4, IFNA2, IFNA1, KRAS, TRIM68, IFNA7, IFNA5, IFNA4, IFNA8, IL1RN, OAS…	2.60469	4.96236e-19	6.2089e-19
GO:0070887: cellular response to chemical stimulus	324	20.1242	7.99502e-16	CYP3A4, XRCC4, IL6ST, STAT5A, STAT5B, SNIP1, EDN1, PTGS1, RORB, RORA, SGMS1, SSR1, ISG20, B2M, CITED2, ISG15, GBF1, DNAJB11, SERPINE1, ILK, FAS, RAPGEF3, ADAM8, WNT10A, DAB2IP, GBP5, STRN3, PIM1, CD40, UBR1, MED13, PTPRO, HLA-DQA1, TANK, JUP, CRHR2, CCR7, IFNB1, JUN, MAPK3, TFPI, TGIF1, HLA-DPA1, RAB13, EIF2AK3, HLA-DRA, GCNT2, NFKBIA, CD70, UBA5, OAS1, BCL2L1, OAS2, CHEK2, CALR, IFNA2, IFNA1, KR…	1.50906	4.76952e-13	1.55431e-12
GO:0010033: response to organic substance	339	21.0559	1.94643e-15	IL6ST, STAT5A, STAT5B, SNIP1, EDN1, RORB, RORA, SGMS1, ERLEC1, SSR1, CITED2, B2M, ISG20, ISG15, DNAJB11, INSIG2, SERPINE1, ILK, FAS, RAPGEF3, WNT10A, DAB2IP, GBP5, STRN3, PIM1, CD40, UBR1, MED13, HLA-DQA1, TANK, JUP, CD38, CRHR2, CCR7, GLUL, IFNB1, JUN, MAPK3, TFPI, ABAT, TGIF1, HLA-DPA1, RAB13, EIF2AK3, HLA-DRA, GCNT2, NFKBIA, CD70, UBA5, OAS1, CHEK2, BCL2L1, OAS2, CALR, MANF, HSPA1L, IFNA2, TME…	1.48157	1.06304e-12	3.9857e-12
GO:0071310: cellular response to organic substance	277	17.205	2.90441e-15	IL6ST, STAT5A, STAT5B, SNIP1, EDN1, RORB, RORA, SGMS1, SSR1, ISG20, B2M, CITED2, ISG15, DNAJB11, SERPINE1, ILK, RAPGEF3, FAS, WNT10A, DAB2IP, GBP5, STRN3, PIM1, CD40, UBR1, MED13, HLA-DQA1, TANK, JUP, CRHR2, CCR7, IFNB1, JUN, MAPK3, TFPI, TGIF1, HLA-DPA1, RAB13, EIF2AK3, HLA-DRA, GCNT2, NFKBIA, CD70, UBA5, OAS1, BCL2L1, OAS2, CHEK2, CALR, IFNA2, IFNA1, KRAS, IFNA7, IFNA5, IFNA4, IFNA8, RECQL5, KL…	1.56282	1.43952e-12	5.76206e-12
GO:0007166: cell surface receptor signaling pathway	297	18.4472	1.74364e-09	IL6ST, STAT5A, STAT5B, FST, EDN1, SGMS1, ISG20, B2M, CITED2, ISG15, SERPINE1, ILK, CLEC4C, FAS, ADAM8, PTPRJ, PLD2, WNT10A, DAB2IP, BCL2L14, NCF2, PTPRG, EFNB1, VANGL2, CD40, PTPRO, HLA-DQA1, JUP, CD38, CRHR2, BTN3A1, CCR7, SCYL2, IFNB1, JUN, SIPA1L1, MAPK3, ABAT, HLA-DPA1, EIF2AK3, GIGYF2, HLA-DRA, GCNT2, NFKBIA, CD70, FCGRT, OAS1, BCL2L1, OAS2, RIMS1, ADAP1, IFNA2, IFNA1, KRAS, IFNA7, IFNA5, IF…	1.37242	2.20833e-07	3.48146e-06
GO:1901700: response to oxygen-containing compound	156	9.68944	0.000265387	RNASEL, STAT5A, STAT5B, EDN1, RORB, ANKRD1, SGMS1, RORA, CXCL11, IL10, CXCL10, B2M, SETX, INSIG2, SERPINE1, IL1B, RAPGEF3, FAS, RNLS, DAB2IP, STAP1, STK24, STRN3, SOCS1, PIM1, TNFRSF14, UBR1, CD40, POR, JUNB, JUP, MAP4K4, CRHR2, CD38, GLUL, CCR7, IFNB1, JUN, MAPK3, TFPI, COL1A2, RIPK2, ABAT, AKAP7, COL1A1, RAB13, NFE2L2, TNFAIP3, WNT5A, CCL3, GCLC, SLC38A9, LITAF, NFKBIA, CHEK2, MAPKAPK2, BCL2L1,…	1.31241	0.00667951	0.528557
Annotation Cluster 3 - Enrichment Score: 13.135
Term	Count	%	P-value	Genes	Fold Enrichment	Benjamini-Hochberg FDR	FDR
GO:0034097: response to cytokine	158	9.81366	1.54709e-26	RNASEL, IL6ST, STAT5A, STAT5B, EDN1, TNFSF15, ANKRD1, SGMS1, RORA, CXCL11, CXCL10, B2M, ISG20, ISG15, IL15RA, IL1B, FAS, MX2, CIITA, HLA-H, DAB2IP, GBP5, STAP1, BST2, RELB, SOCS1, HLA-A, CCL4L1, HLA-C, TNFRSF14, CCL4L2, HLA-B, CD40, HLA-E, HLA-DQA1, TANK, JUNB, CD38, CCR7, IFNB1, JUN, PSMA4, MAPK3, TFPI, RIPK2, HLA-DPA1, COL1A1, NFE2L2, TNFAIP3, GBP2, GBP1, HLA-DRA, TRAF1, WNT5A, CCL3, GCLC, MCL1…	2.42976	6.1721e-23	3.08901e-23
GO:0071345: cellular response to cytokine stimulus	138	8.57143	7.57004e-23	RNASEL, IL6ST, STAT5A, STAT5B, EDN1, TNFSF15, ANKRD1, SGMS1, RORA, CXCL11, CXCL10, B2M, ISG20, ISG15, IL15RA, IL1B, FAS, MX2, CIITA, HLA-H, DAB2IP, GBP5, STAP1, BST2, SOCS1, HLA-A, CCL4L1, HLA-C, TNFRSF14, CCL4L2, HLA-B, CD40, HLA-E, HLA-DQA1, TANK, CCR7, IFNB1, PSMA4, MAPK3, TFPI, RIPK2, HLA-DPA1, NFE2L2, COL1A1, TNFAIP3, GBP2, GBP1, HLA-DRA, TRAF1, WNT5A, CCL3, HAX1, NFKBIA, CD70, OAS1, OAS2, C…	2.41076	1.51003e-19	1.51148e-19
GO:0019221: cytokine-mediated signaling pathway	117	7.26708	3.10964e-22	RNASEL, IL6ST, STAT5A, STAT5B, EDN1, TNFSF15, CXCL11, B2M, ISG20, CXCL10, ISG15, IL15RA, IL1B, FAS, MX2, CIITA, HLA-H, BST2, STAP1, SOCS1, HLA-A, CCL4L1, HLA-C, CCL4L2, TNFRSF14, HLA-B, CD40, HLA-E, HLA-DQA1, CCR7, IFNB1, PSMA4, MAPK3, RIPK2, HLA-DPA1, TNFAIP3, GBP2, GBP1, HLA-DRA, TRAF1, WNT5A, CCL3, CD70, OAS1, OAS2, CCL5, CCL4, IFNA2, IFNA1, KRAS, TRIM68, IFNA7, IFNA5, IFNA4, IFNA8, IL1RN, OAS…	2.60469	4.96236e-19	6.2089e-19
GO:0051607: defense response to virus	66	4.09938	5.73645e-20	IFNA21, RNASEL, MICA, ZC3HAV1, APOBEC3G, PMAIP1, APOBEC3F, TLR7, ISG20, B2M, CXCL10, TRIM5, ISG15, DDX60, DNAJC3, MX2, IFIT1B, BST2, HLA-A, HERC5, CD40, ELMO1, IFNAR2, IFNB1, TNFAIP3, GBP3, GBP1, IFIH1, CXCL9, PML, RSAD2, NLRX1, IFNW1, OAS1, OAS2, PPM1B, ZNF175, IFNA2, IFNA1, ITGAX, IFNA7, IL10RB, IFNA5, IFNA4, ZC3H12A, IFNA8, DHX58, IL2RA, CREB3, IFNA10, STAT1, STAT2, TRAF3IP2, DDX58, IFIT3, IFI…	3.55459	7.62853e-17	1.14538e-16
GO:0006955: immune response	227	14.0994	7.91266e-20	IL6ST, STAT5B, EDN1, RORA, ISG20, B2M, CD48, ISG15, GBF1, COL4A3BP, HIST1H2BJ, ERAP2, CLEC4C, FAS, ADAM8, PTPRJ, PLD2, GTPBP1, DAB2IP, GBP5, NCF2, CD40, HLA-DQA1, TANK, CD38, CCR7, BTN3A1, CAMK4, IFNB1, JUN, MAPK3, HLA-DPA1, BTN3A3, BTN3A2, HLA-DRA, ORAI1, GSDMD, NFKBIA, CD70, FCGRT, OAS1, OAS2, ALCAM, IFNA2, IFNA1, KRAS, IFNA7, IFNA5, IFNA4, KLRF2, IFNA8, HLA-DOB, DHX58, SBSPON, PELI1, IL1RN, DU…	1.80507	9.0193e-17	1.57989e-16
GO:0009615: response to virus	77	4.78261	6.34562e-19	IFNA21, RNASEL, MICA, ZC3HAV1, APOBEC3G, PMAIP1, TLR7, APOBEC3F, CXCL10, B2M, ISG20, TRIM5, ISG15, DDX60, DNAJC3, FOSL1, MX2, IFIT1B, BST2, FMR1, HLA-A, HERC5, CCL4L1, CD40, ELMO1, IFNAR2, IFNB1, TNFAIP3, GBP3, GBP1, IFIH1, TNF, CXCL9, PML, IFNW1, RSAD2, NLRX1, OAS1, BCL2L1, OAS2, PPM1B, CCL5, CCL4, ZNF175, IFNA2, IFNA1, ITGAX, IFNA7, IL10RB, IFNA5, IFNA4, BCL3, ZC3H12A, IFNA8, DHX58, IL2RA, TNFS…	3.05359	6.32896e-16	1.26701e-15
GO:0045087: innate immune response	141	8.75776	2.11262e-17	RNASEL, MICA, ZC3HAV1, STAT5B, EDN1, APOBEC3G, UBQLN1, TLR7, APOBEC3F, B2M, ISG20, ISG15, HIST1H2BJ, CLEC4C, ADAM8, MX2, CIITA, BCL10, HLA-H, DAB2IP, GBP5, NCF2, BST2, IL27, RELB, SOCS1, HLA-A, CCL4L1, HLA-C, CCL4L2, HLA-B, HLA-E, HLA-DQA1, TANK, IFNB1, PSMA4, RIPK2, HLA-DPA1, TNFAIP3, GBP2, GBP1, HLA-DRA, WNT5A, IFIH1, CCL3, GSDMD, NFKBIA, OAS1, OAS2, MAPKAPK2, CCL5, CCL4, ITGAM, IFNA2, IFNA1, K…	2.08014	1.87296e-14	4.2182e-14
GO:0043207: response to external biotic stimulus	139	8.63354	6.04545e-17	RNASEL, MICA, ZC3HAV1, EDN1, APOBEC3G, ANKRD1, SGMS1, PMAIP1, CXCL11, TLR7, APOBEC3F, IL10, CXCL10, B2M, ISG20, ISG15, HIST1H2BJ, SERPINE1, IL1B, FAS, DNAJC3, MX2, BCL10, DAB2IP, STAP1, BST2, IL27, FMR1, HLA-A, CCL4L1, TNFRSF14, HLA-B, CD40, OPTN, HLA-E, JUNB, CCR7, IFNB1, JUN, MAPK3, TFPI, RIPK2, TNFAIP3, GBP3, GBP1, WNT5A, IFIH1, CCL3, LITAF, GSDMD, NFKBIA, OAS1, BCL2L1, OAS2, MAPKAPK2, CCL5, C…	2.06795	8.85958e-14	2.22045e-13
GO:0051707: response to other organism	139	8.63354	6.04545e-17	RNASEL, MICA, ZC3HAV1, EDN1, APOBEC3G, ANKRD1, SGMS1, PMAIP1, CXCL11, TLR7, APOBEC3F, IL10, CXCL10, B2M, ISG20, ISG15, HIST1H2BJ, SERPINE1, IL1B, FAS, DNAJC3, MX2, BCL10, DAB2IP, STAP1, BST2, IL27, FMR1, HLA-A, CCL4L1, TNFRSF14, HLA-B, CD40, OPTN, HLA-E, JUNB, CCR7, IFNB1, JUN, MAPK3, TFPI, RIPK2, TNFAIP3, GBP3, GBP1, WNT5A, IFIH1, CCL3, LITAF, GSDMD, NFKBIA, OAS1, BCL2L1, OAS2, MAPKAPK2, CCL5, C…	2.06795	8.85958e-14	2.22045e-13
GO:0009607: response to biotic stimulus	144	8.9441	6.48323e-17	RNASEL, MICA, ZC3HAV1, WFS1, EDN1, APOBEC3G, ANKRD1, SGMS1, PMAIP1, CXCL11, TLR7, APOBEC3F, IL10, CXCL10, B2M, ISG20, ISG15, HIST1H2BJ, SERPINE1, IL1B, FAS, DNAJC3, MX2, BCL10, DAB2IP, STAP1, BST2, IL27, FMR1, HLA-A, CCL4L1, TNFRSF14, HLA-B, CD40, OPTN, HLA-E, DDIT3, JUNB, CCR7, IFNB1, JUN, MAPK3, TFPI, RIPK2, TNFAIP3, GBP3, EIF2AK3, GBP1, WNT5A, IFIH1, CCL3, LITAF, GSDMD, NFKBIA, OAS1, OAS2, MAP…	2.03436	8.04912e-14	2.22045e-13
GO:0002682: regulation of immune system process	197	12.236	7.44638e-16	IL6ST, STAT5B, RORA, B2M, CD48, N4BP2L2, ISG15, SERPINE1, MAP3K8, CLEC4C, FAS, ADAM8, PTPRJ, PLD2, DAB2IP, GBP5, EFNB1, CD40, HLA-DQA1, TANK, CD38, CCR7, BTN3A1, CAMK4, IFNB1, JUN, MAPK3, HLA-DPA1, HLA-DRA, NFKBID, NFKBIA, FCGRT, CALR, IFNA2, IFNA1, KRAS, IFNA7, IFNA5, IFNA4, IFNA8, HLA-DOB, DHX58, FBXO7, PELI1, TGFBR2, DUSP22, SLAMF7, PARP9, CD300A, CHRNB2, ADAR, NKAP, MITF, NFKB1, USP18, IL4R, …	1.76318	5.16698e-13	1.55431e-12
GO:0006952: defense response	211	13.1056	1.30637e-15	ALS2, IL6ST, STAT5B, EDN1, PTGS1, RORA, SGMS1, ISG20, B2M, CD48, ISG15, SERPINE1, HIST1H2BJ, CLEC4C, FAS, ADAM8, DAB2IP, GBP5, NCF2, F8, CD40, OPTN, HLA-DQA1, TANK, CCR7, CAMK4, IFNB1, MAPK3, HLA-DPA1, HLA-DRA, TPST1, NFKBID, GSDMD, NFKBIA, OAS1, OAS2, PLAA, IFNA2, IFNA1, KRAS, IFNA7, IFNA5, IFNA4, KLRF2, IFNA8, DHX58, PELI1, IL1RN, SLAMF7, APOL3, OASL, APOL1, PARP9, ADAR, NFKB1, NFKB2, USP18, CC…	1.71432	7.59282e-13	2.66454e-12
GO:0002252: immune effector process	123	7.63975	1.79792e-14	RNASEL, MICA, ZC3HAV1, STAT5B, APOBEC3G, PMAIP1, RORA, TLR7, APOBEC3F, IL10, CXCL10, B2M, ISG20, GBF1, ISG15, IL1B, FAS, DNAJC3, MX2, BCL10, PLD2, BST2, IL27, RELB, HLA-A, TNFRSF14, HLA-B, CD40, HLA-E, CAMK4, IFNB1, MAPK3, RIPK2, TNFAIP3, BTN3A3, GBP3, BTN3A2, GBP1, WNT5A, IFIH1, CCL3, OAS1, OAS2, IFNA2, IFNA1, ITGAX, IFNA7, IFNA5, IFNA4, KLRF2, IFNA8, DHX58, MYO1C, DUSP22, SLAMF7, NR4A3, S100A13…	2.04447	8.44158e-12	3.59157e-11
GO:0080134: regulation of response to stress	181	11.2422	6.30194e-14	MICA, ZC3HAV1, WFS1, IL6ST, STAT5B, EDN1, APOBEC3G, ANKRD1, PMAIP1, RORA, UBQLN1, VPS33B, APOBEC3F, TLR7, IL10, ERLEC1, B2M, WNT4, FAP, SERPINE1, IL1B, CLEC4C, DNAJC3, ADAM8, BCL10, DAB2IP, MAGI3, GBP5, STK24, IL27, VANGL2, FMR1, RELB, RINT1, SOCS1, HLA-A, CCL4L1, CCL4L2, HLA-B, HLA-E, ELL3, TANK, DDIT3, MAP4K4, SPAG9, CCR7, IFNB1, PSMA4, MAPK3, ABAT, RIPK2, NFE2L2, TNFAIP3, EIF2AK3, WNT5A, IFIH1…	1.73722	2.64821e-11	1.2591e-10
GO:0001816: cytokine production	108	6.70807	1.07018e-13	ZC3HAV1, IL6ST, STAT5B, RORA, TLR7, IL10, B2M, ISG15, SERPINE1, IL1B, ADAM8, BCL10, GBP5, BST2, IL27, RELB, SOCS1, HLA-A, TNFRSF14, HLA-B, CD40, HLA-E, DDIT3, BTN3A1, CCR7, CAMK4, IFNB1, RIPK2, HLA-DPA1, TNFAIP3, EIF2AK3, BTN3A2, GBP1, WNT5A, CCL3, IFIH1, GSDMD, UBA7, MAPKAPK2, AZI2, IFNA2, OTUD7B, KLRF2, DHX58, PELI1, NR4A3, S100A13, NFKBIL1, DDX58, TRIM56, IKBKE, TBC1D23, P2RX7, ATF4, PLCG2, NF…	2.11094	4.06646e-11	2.13696e-10
GO:0001817: regulation of cytokine production	101	6.27329	1.7998e-13	ZC3HAV1, IL6ST, STAT5B, RORA, TLR7, IL10, B2M, ISG15, SERPINE1, IL1B, ADAM8, BCL10, GBP5, BST2, IL27, RELB, SOCS1, HLA-A, TNFRSF14, HLA-B, CD40, HLA-E, DDIT3, CCR7, IFNB1, RIPK2, HLA-DPA1, TNFAIP3, EIF2AK3, GBP1, WNT5A, CCL3, IFIH1, LITAF, GSDMD, UBA7, MAPKAPK2, IFNA2, OTUD7B, DHX58, PELI1, NR4A3, NFKBIL1, DDX58, TRIM56, IKBKE, TBC1D23, P2RX7, ATF4, PLCG2, NFKB1, NFKB2, DDX60, IL4R, ERRFI1, LTB, …	2.15887	5.74383e-11	3.59335e-10
GO:0050776: regulation of immune response	139	8.63354	2.49565e-13	MICA, ZC3HAV1, IL6ST, STAT5B, UBQLN1, TLR7, IL10, B2M, CD48, IL1B, CLEC4C, ADAM8, PTPRJ, PLD2, HLA-H, BCL10, DAB2IP, GBP5, STAP1, BST2, IL27, RELB, SOCS1, HLA-A, HLA-C, TNFRSF14, HLA-B, CD40, HLA-E, HLA-DQA1, TANK, CD38, BTN3A1, CCR7, IFNB1, JUN, PSMA4, MAPK3, COL1A2, RIPK2, HLA-DPA1, COL1A1, TNFAIP3, GBP1, HLA-DRA, WNT5A, IFIH1, NFKBIA, FCGRT, MAPKAPK2, CCL5, ITGAM, IFNA2, IFNA1, KRAS, IFNA7, IF…	1.87975	7.3755e-11	4.98324e-10
GO:0031347: regulation of defense response	111	6.89441	7.67045e-13	MICA, ZC3HAV1, IL6ST, STAT5B, APOBEC3G, RORA, UBQLN1, TLR7, APOBEC3F, IL10, B2M, SERPINE1, IL1B, CLEC4C, ADAM8, BCL10, DAB2IP, GBP5, IL27, RELB, SOCS1, HLA-A, CCL4L1, CCL4L2, HLA-B, HLA-E, TANK, CCR7, IFNB1, PSMA4, MAPK3, RIPK2, TNFAIP3, WNT5A, CCL3, IFIH1, NFKBIA, MAPKAPK2, CCL5, CCL4, ITGAM, IFNA2, IFNA1, KRAS, IFNA7, IFNA5, IFNA4, IFNA8, DHX58, PELI1, NFKBIL1, TRAF3IP2, DDX58, IKBKE, TBC1D23, …	2.02515	2.04011e-10	1.53154e-09
GO:0098542: defense response to other organism	89	5.52795	1.14585e-12	IFNA21, RNASEL, MICA, ZC3HAV1, APOBEC3G, PMAIP1, TLR7, APOBEC3F, IL10, CXCL10, B2M, ISG20, TRIM5, ISG15, ANG, DDX60, IL4R, HIST1H2BJ, SERPINE1, DNAJC3, MX2, LTA, IFIT1B, BST2, HLA-A, HERC5, TNFRSF14, OPTN, CD40, HLA-E, ELMO1, IFNAR2, IFNB1, MAPK3, RIPK2, ADAM17, TNFAIP3, GBP3, GBP1, IFIH1, TNF, GSDMD, PML, CXCL9, CALCOCO2, IFNW1, RSAD2, NLRX1, OAS1, OAS2, PPM1B, ZNF175, IFNA2, IFNA1, ITGAX, IFNA7…	2.222	2.77055e-10	2.2879e-09
GO:0009605: response to external stimulus	245	15.2174	3.02049e-10	IL6ST, STAT5B, EDN1, RORA, SGMS1, VPS33B, ISG20, B2M, CITED2, ISG15, GBF1, FAP, SERPINE1, HIST1H2BJ, FAS, ADAM8, PTPRJ, DAB2IP, PLD1, GBP5, EFNB1, VANGL2, PIM1, CD40, OPTN, PTPRO, JUP, CCR7, GLUL, IFNB1, JUN, MAPK3, TFPI, ABAT, RAB13, EXT1, EIF2AK3, KIF26B, GSDMD, NFKBIA, OAS1, BCL2L1, OAS2, CALR, ALCAM, IFNA2, IFNA1, KRAS, IFNA7, IFNA5, DMD, IFNA4, IFNA8, DHX58, PELI1, TGFBR2, OASL, ADAR, NFKB1,…	1.45763	4.72559e-08	6.0309e-07
GO:0001819: positive regulation of cytokine production	69	4.28571	7.29606e-10	ZC3HAV1, IL6ST, STAT5B, NFKB1, RORA, NFKB2, TLR7, IL10, B2M, IL4R, DDX60, SERPINE1, IL1B, ADAM8, LTB, LTA, EGR1, BCL10, ZBTB20, GBP5, PTGER4, IL27, HLA-A, TNFRSF14, CD40, HLA-E, DDIT3, PRKCQ, PRKD2, CD83, CCR7, CD80, IL20RB, RIPK1, RIPK2, ADAM17, HLA-DPA1, EIF2AK3, TMED7-TICAM2, WNT5A, CCL3, IFIH1, TNF, C3, GSDMD, RSAD2, NLRX1, MAPKAPK2, XBP1, BCL3, DHX58, ZBP1, PELI1, TNFSF4, CEBPG, CREB1, IDO1,…	2.20466	1.03956e-07	1.45678e-06
GO:0043903: regulation of symbiosis, encompassing mutualism through parasitism	56	3.47826	1.08221e-09	OSBP, RNASEL, ZC3HAV1, APOBEC3G, APOBEC3F, IL10, ISG20, B2M, TRIM5, ISG15, DDX60, TNIP1, LTA, ZFP36, SRPK2, BST2, IL27, FMR1, HLA-A, HERC5, CCL4L1, DYNLT1, PARP10, ELMO1, TAF11, IFNB1, JUN, TNFAIP3, CCL3, TNF, PML, RSAD2, NLRX1, OAS1, PPM1B, CCL5, CCL4, IFNA2, ITGAV, TAP1, ZC3H12A, EXOC2, DHX58, IL2RA, CREB3, TRIM26, STAT1, TRIM21, DDX58, TRAF3IP2, IFIT1, OASL, PPIB, NR5A2, VPS25, ADAR	2.42339	1.46354e-07	2.1608e-06
GO:0050792: regulation of viral process	51	3.1677	9.10462e-09	RNASEL, ZC3HAV1, APOBEC3G, APOBEC3F, ISG20, B2M, TRIM5, ISG15, DDX60, TNIP1, ZFP36, SRPK2, BST2, IL27, FMR1, HLA-A, HERC5, CCL4L1, DYNLT1, PARP10, ELMO1, TAF11, IFNB1, JUN, TNFAIP3, CCL3, TNF, PML, NLRX1, RSAD2, OAS1, PPM1B, CCL5, CCL4, IFNA2, TAP1, ZC3H12A, DHX58, IL2RA, CREB3, TRIM26, STAT1, TRIM21, DDX58, TRAF3IP2, IFIT1, OASL, PPIB, NR5A2, VPS25, ADAR	2.40076	9.43451e-07	1.81789e-05
GO:0044419: interspecies interaction between organisms	132	8.19876	1.55895e-08	XRCC4, RNASEL, MICA, RAB9A, ZC3HAV1, IL6ST, APOBEC3G, PMAIP1, TLR7, APOBEC3F, IL10, CXCL10, B2M, ISG20, GBF1, ISG15, DNAJC3, MX2, SATB1, MAGI3, BST2, IL27, FMR1, HLA-A, CCL4L1, HLA-C, TNFRSF14, HLA-B, CD40, PARP10, IFNB1, PSMA4, JUN, MAPK3, TNFAIP3, GBP3, GBP1, HLA-DRA, IFIH1, CCL3, NFKBIA, OAS1, BCL2L1, OAS2, CCL5, CCL4, IFNA2, IFNA1, ITGAX, IFNA7, IFNA5, ITGAV, IFNA4, NUP54, SCARB2, IFNA8, DHX5…	1.63126	1.57454e-06	3.1127e-05
GO:0044403: symbiosis, encompassing mutualism through parasitism	132	8.19876	1.55895e-08	XRCC4, RNASEL, MICA, RAB9A, ZC3HAV1, IL6ST, APOBEC3G, PMAIP1, TLR7, APOBEC3F, IL10, CXCL10, B2M, ISG20, GBF1, ISG15, DNAJC3, MX2, SATB1, MAGI3, BST2, IL27, FMR1, HLA-A, CCL4L1, HLA-C, TNFRSF14, HLA-B, CD40, PARP10, IFNB1, PSMA4, JUN, MAPK3, TNFAIP3, GBP3, GBP1, HLA-DRA, IFIH1, CCL3, NFKBIA, OAS1, BCL2L1, OAS2, CCL5, CCL4, IFNA2, IFNA1, ITGAX, IFNA7, IFNA5, ITGAV, IFNA4, NUP54, SCARB2, IFNA8, DHX5…	1.63126	1.57454e-06	3.1127e-05
GO:0044764: multi-organism cellular process	127	7.8882	6.44663e-08	XRCC4, RNASEL, MICA, ZC3HAV1, IL6ST, APOBEC3G, PMAIP1, TLR7, APOBEC3F, CXCL10, B2M, ISG20, GBF1, ISG15, DNAJC3, MX2, SATB1, MAGI3, BST2, IL27, FMR1, HLA-A, CCL4L1, HLA-C, TNFRSF14, HLA-B, CD40, PARP10, IFNB1, PSMA4, JUN, MAPK3, TNFAIP3, GBP3, GBP1, HLA-DRA, IFIH1, CCL3, GSDMD, NFKBIA, OAS1, BCL2L1, OAS2, CCL5, CCL4, IFNA2, IFNA1, ITGAX, IFNA7, ITGAV, IFNA5, IFNA4, NUP54, SCARB2, IFNA8, DHX58, CFL…	1.6098	5.19571e-06	0.000128717
GO:0016032: viral process	126	7.82609	7.58316e-08	XRCC4, RNASEL, MICA, ZC3HAV1, IL6ST, APOBEC3G, PMAIP1, TLR7, APOBEC3F, CXCL10, B2M, ISG20, GBF1, ISG15, DNAJC3, MX2, SATB1, MAGI3, BST2, IL27, FMR1, HLA-A, CCL4L1, HLA-C, TNFRSF14, HLA-B, CD40, PARP10, IFNB1, PSMA4, JUN, MAPK3, TNFAIP3, GBP3, GBP1, HLA-DRA, IFIH1, CCL3, NFKBIA, OAS1, BCL2L1, OAS2, CCL5, CCL4, IFNA2, IFNA1, ITGAX, IFNA7, ITGAV, IFNA5, IFNA4, NUP54, SCARB2, IFNA8, DHX58, CFLAR, TRA…	1.6087	5.87436e-06	0.00015141
GO:0002684: positive regulation of immune system process	123	7.63975	2.95459e-07	ZC3HAV1, IL6ST, STAT5B, CXCL11, UBQLN1, TLR7, IL10, CXCL10, B2M, N4BP2L2, ISG15, MAP3K8, SERPINE1, IL15RA, IL1B, CLEC4C, ADAM8, PTPRJ, BCL10, PLD2, DAB2IP, GBP5, STAP1, EFNB1, RELB, HLA-A, CCL4L1, TNFRSF14, HLA-B, CD40, HLA-E, HLA-DQA1, TANK, CD38, BTN3A1, CCR7, IFNB1, JUN, PSMA4, MAPK3, RIPK2, HLA-DPA1, TNFAIP3, GBP1, HLA-DRA, WNT5A, IFIH1, CCL3, HAX1, NFKBIA, MAPKAPK2, CALR, CCL5, CCL4, ITGAM, …	1.58021	2.03228e-05	0.000589931
GO:0043900: regulation of multi-organism process	61	3.78882	3.10939e-07	OSBP, RNASEL, ZC3HAV1, APOBEC3G, APOBEC3F, IL10, ISG20, B2M, TRIM5, ISG15, DDX60, TNIP1, LTA, ZFP36, SRPK2, BST2, IL27, FMR1, HLA-A, HERC5, CCL4L1, DYNLT1, PARP10, ELMO1, TAF11, IFNB1, JUN, MAPK3, RIPK2, TNFAIP3, CCL3, TNF, PML, RSAD2, NLRX1, OAS1, PPM1B, CCL5, CCL4, IFNA2, ITGAV, TAP1, ZC3H12A, EXOC2, DHX58, B4GALT1, IL2RA, CREB3, TRIM26, STAT1, NFKBIL1, TRIM21, TRAF3IP2, DDX58, IFIT1, P2RX7, OA…	1.99558	2.12048e-05	0.000620839
GO:0050778: positive regulation of immune response	88	5.46584	1.52096e-05	ZC3HAV1, IL6ST, STAT5B, NFKB1, UBQLN1, TLR7, B2M, TRIM5, DDX60, IL4R, IL1B, CLEC4C, ADAM8, TNIP1, CEACAM1, LTA, PTPRJ, PLD2, BCL10, DAB2IP, STX4, GBP5, STAP1, SLA2, RELB, HLA-A, TNFRSF14, HLA-B, CTSS, CD40, HLA-E, HLA-DQA1, ELMO2, TANK, ELMO1, PRKCQ, PRKD2, CD38, CCR7, BTN3A1, TNFSF13B, CD80, IFNB1, LAX1, PSMA4, RIPK1, MAPK3, RIPK2, HLA-DPA1, TNFAIP3, GBP1, HLA-DRA, LCP2, TMED7-TICAM2, HLA-DQB1, …	1.58674	0.000631876	0.0303641
Annotation Cluster 4 - Enrichment Score: 11.183
Term	Count	%	P-value	Genes	Fold Enrichment	Benjamini-Hochberg FDR	FDR
GO:0034341: response to interferon-gamma	44	2.73292	1.34196e-12	HLA-DQB1, WNT5A, CCL3, KYNU, NMI, EDN1, PML, CALCOCO2, OAS1, OAS2, CCL5, CCL4, B2M, GCH1, TRIM5, TRIM68, CCL3L1, SEC61A1, CIITA, ICAM1, HLA-H, GBP5, BST2, SOCS1, HLA-A, TRIM26, CCL4L1, HLA-C, CCL4L2, HLA-B, HLA-E, STAT1, HLA-DQA1, TRIM21, OASL, MT2A, IRF1, IRF2, HLA-DPA1, JAK2, IRF4, GBP2, GBP1, HLA-DRA	3.3706	3.14919e-10	2.67938e-09
GO:0060333: interferon-gamma-mediated signaling pathway	29	1.80124	9.80566e-12	HLA-DQB1, NMI, PML, OAS1, OAS2, B2M, TRIM5, TRIM68, CIITA, ICAM1, HLA-H, HLA-A, TRIM26, HLA-C, HLA-B, HLA-E, STAT1, TRIM21, HLA-DQA1, OASL, MT2A, IRF1, IRF2, JAK2, HLA-DPA1, IRF4, GBP2, GBP1, HLA-DRA	4.47083	2.00613e-09	1.95785e-08
GO:0071346: cellular response to interferon-gamma	38	2.36025	2.14717e-11	HLA-DQB1, WNT5A, CCL3, NMI, EDN1, PML, OAS1, OAS2, CCL5, CCL4, B2M, TRIM5, TRIM68, CCL3L1, CIITA, ICAM1, HLA-H, GBP5, HLA-A, CCL4L1, TRIM26, HLA-C, CCL4L2, HLA-B, STAT1, HLA-E, HLA-DQA1, TRIM21, OASL, MT2A, IRF1, IRF2, HLA-DPA1, JAK2, IRF4, GBP2, GBP1, HLA-DRA	3.4716	3.8937e-09	4.28718e-08
Annotation Cluster 5 - Enrichment Score: 10.705
Term	Count	%	P-value	Genes	Fold Enrichment	Benjamini-Hochberg FDR	FDR
GO:0006986: response to unfolded protein	47	2.91925	2.09789e-13	ARFGAP1, DERL2, WFS1, ASNS, EDEM2, CALR, SEC63, MANF, SSR1, HSPA1L, STT3B, TMEM129, TSPYL2, DNAJB11, TPP1, XBP1, BHLHA15, DNAJA1, YOD1, HSPA5, DNAJC3, SEC61A1, SEC61A2, HERPUD1, DAB2IP, CREB3, CHAC1, RNF175, DDIT3, PREB, HYOU1, CCND1, HSP90B1, ATF4, CTH, DNAJB9, SEC61B, ATF3, FKBP14, PTPN1, NFE2L2, DNAJB4, EIF2AK3, PPP1R15A, SEC61G, UBXN4, DNAJB5	3.37016	6.43943e-11	4.18965e-10
GO:0035966: response to topologically incorrect protein	49	3.04348	4.1665e-13	WFS1, RNF185, SSR1, DNAJB11, BHLHA15, TPP1, YOD1, DNAJC3, DAB2IP, CHAC1, RNF175, DDIT3, CTH, CCND1, SEC61B, FKBP14, NFE2L2, PPP1R15A, EIF2AK3, SEC61G, ARFGAP1, DERL2, ASNS, CALR, EDEM2, MANF, SEC63, HSPA1L, STT3B, TMEM129, TSPYL2, XBP1, DNAJA1, HSPA5, SEC61A1, SEC61A2, HERPUD1, CREB3, PREB, HYOU1, ATF4, HSP90B1, ATF3, DNAJB9, SDF2L1, PTPN1, DNAJB4, UBXN4, DNAJB5	3.21454	1.18735e-10	8.31946e-10
GO:0034976: response to endoplasmic reticulum stress	60	3.72671	1.09751e-12	PDIA3, WFS1, RNF185, PDIA4, PMAIP1, UBQLN1, ERLEC1, SSR1, CASP4, DNAJB11, TPP1, BHLHA15, COL4A3BP, YOD1, FAM129A, DNAJC3, DAB2IP, CHAC1, RNF175, DDIT3, CCND1, CTH, SEC61B, JUN, FKBP14, NFE2L2, EIF2AK3, PPP1R15A, SEC61G, ARFGAP1, DERL2, PML, UBA5, ASNS, SESN2, EDEM2, CALR, UBAC2, SEC63, STT3B, TMEM129, TSPYL2, UFM1, XBP1, HSPA5, SEC61A1, SEC61A2, HERPUD1, NRBF2, CREB3, PREB, HYOU1, HSP90B1, ATF4, …	2.75093	2.73671e-10	2.19147e-09
GO:0030968: endoplasmic reticulum unfolded protein response	38	2.36025	1.03503e-11	ARFGAP1, DERL2, WFS1, ASNS, EDEM2, CALR, SEC63, SSR1, TSPYL2, DNAJB11, TPP1, BHLHA15, XBP1, YOD1, HSPA5, DNAJC3, SEC61A1, SEC61A2, HERPUD1, DAB2IP, CREB3, RNF175, DDIT3, PREB, HYOU1, CCND1, ATF4, CTH, HSP90B1, DNAJB9, SEC61B, ATF3, FKBP14, PTPN1, NFE2L2, EIF2AK3, PPP1R15A, SEC61G	3.55051	2.01426e-09	2.0666e-08
GO:0034620: cellular response to unfolded protein	38	2.36025	2.14717e-11	ARFGAP1, DERL2, WFS1, ASNS, EDEM2, CALR, SEC63, SSR1, TSPYL2, DNAJB11, TPP1, BHLHA15, XBP1, YOD1, HSPA5, DNAJC3, SEC61A1, SEC61A2, HERPUD1, DAB2IP, CREB3, RNF175, DDIT3, PREB, HYOU1, CCND1, ATF4, CTH, HSP90B1, DNAJB9, SEC61B, ATF3, FKBP14, PTPN1, NFE2L2, EIF2AK3, PPP1R15A, SEC61G	3.4716	3.8937e-09	4.28718e-08
GO:0035967: cellular response to topologically incorrect protein	40	2.48447	2.90026e-11	ARFGAP1, DERL2, WFS1, RNF185, ASNS, EDEM2, CALR, SEC63, SSR1, TSPYL2, DNAJB11, TPP1, BHLHA15, XBP1, YOD1, HSPA5, DNAJC3, SEC61A1, SEC61A2, HERPUD1, DAB2IP, CREB3, RNF175, DDIT3, PREB, HYOU1, CCND1, ATF4, CTH, HSP90B1, DNAJB9, SEC61B, ATF3, SDF2L1, FKBP14, PTPN1, NFE2L2, EIF2AK3, PPP1R15A, SEC61G	3.31096	4.92365e-09	5.79084e-08
GO:0036498: IRE1-mediated unfolded protein response	20	1.24224	1.8757e-06	ARFGAP1, DAB2IP, WFS1, SEC63, SSR1, PREB, HYOU1, DNAJB9, TSPYL2, SEC61B, DNAJB11, XBP1, TPP1, FKBP14, HSPA5, PTPN1, DNAJC3, SEC61A1, SEC61G, SEC61A2	3.52381	0.000106138	0.00374508
Annotation Cluster 6 - Enrichment Score: 8.783
Term	Count	%	P-value	Genes	Fold Enrichment	Benjamini-Hochberg FDR	FDR
GO:0007249: I-kappaB kinase/NF-kappaB signaling	58	3.60248	1.6371e-12	ZC3HAV1, SNIP1, PINK1, NFKB1, RORA, NFKB2, TLR7, IL10, TRIM5, MIER1, IL1B, BRD4, TNIP1, BCL10, DAB2IP, BST2, GOLT1B, RELB, TIFA, OPTN, CD40, ECT2, TANK, CTH, CCR7, ATP2C1, ZDHHC13, RIPK1, RIPK2, TNFAIP3, NKIRAS1, TMED7-TICAM2, TNF, NFKBID, LITAF, PPM1A, TFG, NFKBIA, NLRX1, PPM1B, AZI2, CYLD, OTUD7B, BCL3, ZC3H12A, CD27, CFLAR, PELI1, STAT1, TAB2, NFKBIL1, S100A13, TRAF3IP2, CASP10, APOL3, IKBKE, …	2.7834	3.7322e-10	3.26881e-09
GO:0043122: regulation of I-kappaB kinase/NF-kappaB signaling	51	3.1677	2.9544e-10	ZC3HAV1, PINK1, RORA, TLR7, IL10, TRIM5, MIER1, IL1B, BRD4, TNIP1, BCL10, DAB2IP, BST2, GOLT1B, OPTN, CD40, ECT2, TANK, CTH, CCR7, ATP2C1, ZDHHC13, RIPK1, RIPK2, TNFAIP3, TMED7-TICAM2, TNF, LITAF, NFKBID, PPM1A, TFG, NFKBIA, NLRX1, PPM1B, CYLD, OTUD7B, BCL3, ZC3H12A, CD27, CFLAR, PELI1, STAT1, CAPN3, TAB2, S100A13, TRAF3IP2, CASP10, APOL3, IKBKE, TNFSF10, HTR2B	2.64286	4.71463e-08	5.89894e-07
GO:0043123: positive regulation of I-kappaB kinase/NF-kappaB signaling	34	2.1118	9.24778e-06	TNF, LITAF, ZC3HAV1, PPM1A, TFG, PINK1, TLR7, TRIM5, MIER1, IL1B, BRD4, CD27, BCL10, CFLAR, PELI1, BST2, GOLT1B, CD40, TAB2, ECT2, S100A13, TRAF3IP2, IKBKE, CASP10, APOL3, CCR7, CTH, TNFSF10, ATP2C1, ZDHHC13, RIPK1, RIPK2, HTR2B, TMED7-TICAM2	2.30403	0.000421559	0.0184631
Annotation Cluster 7 - Enrichment Score: 7.198
Term	Count	%	P-value	Genes	Fold Enrichment	Benjamini-Hochberg FDR	FDR
GO:0048525: negative regulation of viral process	34	2.1118	1.02826e-11	CCL3, RNASEL, TNF, ZC3HAV1, PML, NLRX1, RSAD2, APOBEC3G, OAS1, PPM1B, CCL5, APOBEC3F, CCL4, ISG20, IFNA2, TRIM5, ISG15, ZC3H12A, TNIP1, DHX58, ZFP36, SRPK2, IL2RA, BST2, TRIM26, CCL4L1, PARP10, STAT1, TRIM21, OASL, IFIT1, IFNB1, JUN, ADAR	3.88272	2.05111e-09	2.05308e-08
GO:1903901: negative regulation of viral life cycle	29	1.80124	1.75626e-10	RNASEL, CCL3, TNF, ZC3HAV1, PML, RSAD2, APOBEC3G, OAS1, CCL5, APOBEC3F, CCL4, ISG20, IFNA2, TRIM5, ISG15, ZC3H12A, TNIP1, ZFP36, SRPK2, BST2, CCL4L1, TRIM26, PARP10, TRIM21, OASL, IFIT1, IFNB1, JUN, ADAR	4.01873	2.85984e-08	3.50666e-07
GO:0043901: negative regulation of multi-organism process	39	2.42236	6.13503e-10	CCL3, RNASEL, TNF, ZC3HAV1, PML, NLRX1, RSAD2, APOBEC3G, OAS1, PPM1B, CCL5, APOBEC3F, CCL4, IL10, ISG20, IFNA2, TRIM5, ISG15, ITGAV, ZC3H12A, TNIP1, DHX58, LTA, ZFP36, SRPK2, IL2RA, BST2, TRIM26, CCL4L1, PARP10, STAT1, NFKBIL1, TRIM21, OASL, IFIT1, IFNB1, JUN, TNFAIP3, ADAR	3.06369	9.23611e-08	1.22496e-06
GO:0043903: regulation of symbiosis, encompassing mutualism through parasitism	56	3.47826	1.08221e-09	OSBP, RNASEL, ZC3HAV1, APOBEC3G, APOBEC3F, IL10, ISG20, B2M, TRIM5, ISG15, DDX60, TNIP1, LTA, ZFP36, SRPK2, BST2, IL27, FMR1, HLA-A, HERC5, CCL4L1, DYNLT1, PARP10, ELMO1, TAF11, IFNB1, JUN, TNFAIP3, CCL3, TNF, PML, RSAD2, NLRX1, OAS1, PPM1B, CCL5, CCL4, IFNA2, ITGAV, TAP1, ZC3H12A, EXOC2, DHX58, IL2RA, CREB3, TRIM26, STAT1, TRIM21, DDX58, TRAF3IP2, IFIT1, OASL, PPIB, NR5A2, VPS25, ADAR	2.42339	1.46354e-07	2.1608e-06
GO:0050792: regulation of viral process	51	3.1677	9.10462e-09	RNASEL, ZC3HAV1, APOBEC3G, APOBEC3F, ISG20, B2M, TRIM5, ISG15, DDX60, TNIP1, ZFP36, SRPK2, BST2, IL27, FMR1, HLA-A, HERC5, CCL4L1, DYNLT1, PARP10, ELMO1, TAF11, IFNB1, JUN, TNFAIP3, CCL3, TNF, PML, NLRX1, RSAD2, OAS1, PPM1B, CCL5, CCL4, IFNA2, TAP1, ZC3H12A, DHX58, IL2RA, CREB3, TRIM26, STAT1, TRIM21, DDX58, TRAF3IP2, IFIT1, OASL, PPIB, NR5A2, VPS25, ADAR	2.40076	9.43451e-07	1.81789e-05
GO:0044419: interspecies interaction between organisms	132	8.19876	1.55895e-08	XRCC4, RNASEL, MICA, RAB9A, ZC3HAV1, IL6ST, APOBEC3G, PMAIP1, TLR7, APOBEC3F, IL10, CXCL10, B2M, ISG20, GBF1, ISG15, DNAJC3, MX2, SATB1, MAGI3, BST2, IL27, FMR1, HLA-A, CCL4L1, HLA-C, TNFRSF14, HLA-B, CD40, PARP10, IFNB1, PSMA4, JUN, MAPK3, TNFAIP3, GBP3, GBP1, HLA-DRA, IFIH1, CCL3, NFKBIA, OAS1, BCL2L1, OAS2, CCL5, CCL4, IFNA2, IFNA1, ITGAX, IFNA7, IFNA5, ITGAV, IFNA4, NUP54, SCARB2, IFNA8, DHX5…	1.63126	1.57454e-06	3.1127e-05
GO:0044403: symbiosis, encompassing mutualism through parasitism	132	8.19876	1.55895e-08	XRCC4, RNASEL, MICA, RAB9A, ZC3HAV1, IL6ST, APOBEC3G, PMAIP1, TLR7, APOBEC3F, IL10, CXCL10, B2M, ISG20, GBF1, ISG15, DNAJC3, MX2, SATB1, MAGI3, BST2, IL27, FMR1, HLA-A, CCL4L1, HLA-C, TNFRSF14, HLA-B, CD40, PARP10, IFNB1, PSMA4, JUN, MAPK3, TNFAIP3, GBP3, GBP1, HLA-DRA, IFIH1, CCL3, NFKBIA, OAS1, BCL2L1, OAS2, CCL5, CCL4, IFNA2, IFNA1, ITGAX, IFNA7, IFNA5, ITGAV, IFNA4, NUP54, SCARB2, IFNA8, DHX5…	1.63126	1.57454e-06	3.1127e-05
GO:0045071: negative regulation of viral genome replication	19	1.18012	4.2514e-08	SRPK2, RNASEL, TNF, BST2, ZC3HAV1, RSAD2, APOBEC3G, OAS1, PARP10, CCL5, APOBEC3F, ISG20, OASL, IFIT1, ISG15, IFNB1, ZC3H12A, TNIP1, ADAR	4.59477	3.64752e-06	8.48862e-05
GO:0044764: multi-organism cellular process	127	7.8882	6.44663e-08	XRCC4, RNASEL, MICA, ZC3HAV1, IL6ST, APOBEC3G, PMAIP1, TLR7, APOBEC3F, CXCL10, B2M, ISG20, GBF1, ISG15, DNAJC3, MX2, SATB1, MAGI3, BST2, IL27, FMR1, HLA-A, CCL4L1, HLA-C, TNFRSF14, HLA-B, CD40, PARP10, IFNB1, PSMA4, JUN, MAPK3, TNFAIP3, GBP3, GBP1, HLA-DRA, IFIH1, CCL3, GSDMD, NFKBIA, OAS1, BCL2L1, OAS2, CCL5, CCL4, IFNA2, IFNA1, ITGAX, IFNA7, ITGAV, IFNA5, IFNA4, NUP54, SCARB2, IFNA8, DHX58, CFL…	1.6098	5.19571e-06	0.000128717
GO:0016032: viral process	126	7.82609	7.58316e-08	XRCC4, RNASEL, MICA, ZC3HAV1, IL6ST, APOBEC3G, PMAIP1, TLR7, APOBEC3F, CXCL10, B2M, ISG20, GBF1, ISG15, DNAJC3, MX2, SATB1, MAGI3, BST2, IL27, FMR1, HLA-A, CCL4L1, HLA-C, TNFRSF14, HLA-B, CD40, PARP10, IFNB1, PSMA4, JUN, MAPK3, TNFAIP3, GBP3, GBP1, HLA-DRA, IFIH1, CCL3, NFKBIA, OAS1, BCL2L1, OAS2, CCL5, CCL4, IFNA2, IFNA1, ITGAX, IFNA7, ITGAV, IFNA5, IFNA4, NUP54, SCARB2, IFNA8, DHX58, CFLAR, TRA…	1.6087	5.87436e-06	0.00015141
GO:0043900: regulation of multi-organism process	61	3.78882	3.10939e-07	OSBP, RNASEL, ZC3HAV1, APOBEC3G, APOBEC3F, IL10, ISG20, B2M, TRIM5, ISG15, DDX60, TNIP1, LTA, ZFP36, SRPK2, BST2, IL27, FMR1, HLA-A, HERC5, CCL4L1, DYNLT1, PARP10, ELMO1, TAF11, IFNB1, JUN, MAPK3, RIPK2, TNFAIP3, CCL3, TNF, PML, RSAD2, NLRX1, OAS1, PPM1B, CCL5, CCL4, IFNA2, ITGAV, TAP1, ZC3H12A, EXOC2, DHX58, B4GALT1, IL2RA, CREB3, TRIM26, STAT1, NFKBIL1, TRIM21, TRAF3IP2, DDX58, IFIT1, P2RX7, OA…	1.99558	2.12048e-05	0.000620839
GO:0045069: regulation of viral genome replication	22	1.36646	1.24576e-06	SRPK2, RNASEL, TNF, BST2, ZC3HAV1, FMR1, RSAD2, APOBEC3G, OAS1, PARP10, CCL5, APOBEC3F, ISG20, OASL, IFIT1, PPIB, ISG15, IFNB1, ZC3H12A, NR5A2, TNIP1, ADAR	3.34979	7.52996e-05	0.00248733
GO:1903900: regulation of viral life cycle	34	2.1118	4.99574e-06	CCL3, RNASEL, TNF, ZC3HAV1, PML, RSAD2, APOBEC3G, OAS1, CCL5, APOBEC3F, CCL4, ISG20, IFNA2, TRIM5, ISG15, ZC3H12A, TNIP1, ZFP36, SRPK2, BST2, FMR1, TRIM26, CCL4L1, PARP10, TRIM21, TAF11, OASL, IFIT1, PPIB, IFNB1, JUN, NR5A2, VPS25, ADAR	2.36911	0.000246026	0.00997434
GO:0019079: viral genome replication	24	1.49068	1.05064e-05	SRPK2, RNASEL, TNF, ZC3HAV1, BST2, FMR1, RSAD2, APOBEC3G, OAS1, PARP10, CCL5, APOBEC3F, ISG20, OASL, IFIT1, PPIB, ISG15, IFNB1, PCBP1, RAB5A, ZC3H12A, NR5A2, TNIP1, ADAR	2.79245	0.000470848	0.0209756
GO:0019058: viral life cycle	46	2.85714	0.0940227	CCNT2, CCL3, RNASEL, TNF, ZC3HAV1, PML, RSAD2, OAS1, APOBEC3G, CCL5, APOBEC3F, CCL4, ISG20, IFNA2, TRIM5, ISG15, PCBP1, ITGAV, TAP1, ZC3H12A, NUP54, SCARB2, NEDD4L, TNIP1, ZFP36, ICAM1, SRPK2, BST2, FMR1, TRIM26, CCL4L1, DYNLT1, TNFRSF14, PARP10, TRIM21, TAF11, IFIT1, OASL, CD80, PPIB, ITGA5, IFNB1, JUN, RAB5A, NR5A2, ADAR	1.24689	0.594433	86.0756
Annotation Cluster 8 - Enrichment Score: 6.760
Term	Count	%	P-value	Genes	Fold Enrichment	Benjamini-Hochberg FDR	FDR
GO:0006955: immune response	227	14.0994	7.91266e-20	IL6ST, STAT5B, EDN1, RORA, ISG20, B2M, CD48, ISG15, GBF1, COL4A3BP, HIST1H2BJ, ERAP2, CLEC4C, FAS, ADAM8, PTPRJ, PLD2, GTPBP1, DAB2IP, GBP5, NCF2, CD40, HLA-DQA1, TANK, CD38, CCR7, BTN3A1, CAMK4, IFNB1, JUN, MAPK3, HLA-DPA1, BTN3A3, BTN3A2, HLA-DRA, ORAI1, GSDMD, NFKBIA, CD70, FCGRT, OAS1, OAS2, ALCAM, IFNA2, IFNA1, KRAS, IFNA7, IFNA5, IFNA4, KLRF2, IFNA8, HLA-DOB, DHX58, SBSPON, PELI1, IL1RN, DU…	1.80507	9.0193e-17	1.57989e-16
GO:0002682: regulation of immune system process	197	12.236	7.44638e-16	IL6ST, STAT5B, RORA, B2M, CD48, N4BP2L2, ISG15, SERPINE1, MAP3K8, CLEC4C, FAS, ADAM8, PTPRJ, PLD2, DAB2IP, GBP5, EFNB1, CD40, HLA-DQA1, TANK, CD38, CCR7, BTN3A1, CAMK4, IFNB1, JUN, MAPK3, HLA-DPA1, HLA-DRA, NFKBID, NFKBIA, FCGRT, CALR, IFNA2, IFNA1, KRAS, IFNA7, IFNA5, IFNA4, IFNA8, HLA-DOB, DHX58, FBXO7, PELI1, TGFBR2, DUSP22, SLAMF7, PARP9, CD300A, CHRNB2, ADAR, NKAP, MITF, NFKB1, USP18, IL4R, …	1.76318	5.16698e-13	1.55431e-12
GO:0001816: cytokine production	108	6.70807	1.07018e-13	ZC3HAV1, IL6ST, STAT5B, RORA, TLR7, IL10, B2M, ISG15, SERPINE1, IL1B, ADAM8, BCL10, GBP5, BST2, IL27, RELB, SOCS1, HLA-A, TNFRSF14, HLA-B, CD40, HLA-E, DDIT3, BTN3A1, CCR7, CAMK4, IFNB1, RIPK2, HLA-DPA1, TNFAIP3, EIF2AK3, BTN3A2, GBP1, WNT5A, CCL3, IFIH1, GSDMD, UBA7, MAPKAPK2, AZI2, IFNA2, OTUD7B, KLRF2, DHX58, PELI1, NR4A3, S100A13, NFKBIL1, DDX58, TRIM56, IKBKE, TBC1D23, P2RX7, ATF4, PLCG2, NF…	2.11094	4.06646e-11	2.13696e-10
GO:0001817: regulation of cytokine production	101	6.27329	1.7998e-13	ZC3HAV1, IL6ST, STAT5B, RORA, TLR7, IL10, B2M, ISG15, SERPINE1, IL1B, ADAM8, BCL10, GBP5, BST2, IL27, RELB, SOCS1, HLA-A, TNFRSF14, HLA-B, CD40, HLA-E, DDIT3, CCR7, IFNB1, RIPK2, HLA-DPA1, TNFAIP3, EIF2AK3, GBP1, WNT5A, CCL3, IFIH1, LITAF, GSDMD, UBA7, MAPKAPK2, IFNA2, OTUD7B, DHX58, PELI1, NR4A3, NFKBIL1, DDX58, TRIM56, IKBKE, TBC1D23, P2RX7, ATF4, PLCG2, NFKB1, NFKB2, DDX60, IL4R, ERRFI1, LTB, …	2.15887	5.74383e-11	3.59335e-10
GO:0050776: regulation of immune response	139	8.63354	2.49565e-13	MICA, ZC3HAV1, IL6ST, STAT5B, UBQLN1, TLR7, IL10, B2M, CD48, IL1B, CLEC4C, ADAM8, PTPRJ, PLD2, HLA-H, BCL10, DAB2IP, GBP5, STAP1, BST2, IL27, RELB, SOCS1, HLA-A, HLA-C, TNFRSF14, HLA-B, CD40, HLA-E, HLA-DQA1, TANK, CD38, BTN3A1, CCR7, IFNB1, JUN, PSMA4, MAPK3, COL1A2, RIPK2, HLA-DPA1, COL1A1, TNFAIP3, GBP1, HLA-DRA, WNT5A, IFIH1, NFKBIA, FCGRT, MAPKAPK2, CCL5, ITGAM, IFNA2, IFNA1, KRAS, IFNA7, IF…	1.87975	7.3755e-11	4.98324e-10
GO:0045088: regulation of innate immune response	73	4.53416	4.60662e-13	IFNA21, MICA, ZC3HAV1, STAT5B, NFKB1, UBQLN1, TLR7, TRIM5, USP18, DDX60, CLEC4C, ADAM8, TNIP1, CEACAM1, BCL10, DAB2IP, GBP5, RELB, SOCS1, HLA-A, HLA-B, CTSS, HLA-E, TANK, TYK2, SERPINB9, IFNAR2, IFNB1, PSMA4, RIPK1, RIPK2, TNFAIP3, TMED7-TICAM2, WNT5A, PSMB10, IFIH1, NMI, RSAD2, NFKBIA, NLRX1, MAPKAPK2, CCL5, ITGAM, CYLD, IFNA2, IFNA1, KRAS, IFNA7, IFNA5, IFNA4, IFNA8, GFI1, DHX58, PELI1, IFNA10,…	2.50093	1.26737e-10	9.19731e-10
GO:0031347: regulation of defense response	111	6.89441	7.67045e-13	MICA, ZC3HAV1, IL6ST, STAT5B, APOBEC3G, RORA, UBQLN1, TLR7, APOBEC3F, IL10, B2M, SERPINE1, IL1B, CLEC4C, ADAM8, BCL10, DAB2IP, GBP5, IL27, RELB, SOCS1, HLA-A, CCL4L1, CCL4L2, HLA-B, HLA-E, TANK, CCR7, IFNB1, PSMA4, MAPK3, RIPK2, TNFAIP3, WNT5A, CCL3, IFIH1, NFKBIA, MAPKAPK2, CCL5, CCL4, ITGAM, IFNA2, IFNA1, KRAS, IFNA7, IFNA5, IFNA4, IFNA8, DHX58, PELI1, NFKBIL1, TRAF3IP2, DDX58, IKBKE, TBC1D23, …	2.02515	2.04011e-10	1.53154e-09
GO:0001819: positive regulation of cytokine production	69	4.28571	7.29606e-10	ZC3HAV1, IL6ST, STAT5B, NFKB1, RORA, NFKB2, TLR7, IL10, B2M, IL4R, DDX60, SERPINE1, IL1B, ADAM8, LTB, LTA, EGR1, BCL10, ZBTB20, GBP5, PTGER4, IL27, HLA-A, TNFRSF14, CD40, HLA-E, DDIT3, PRKCQ, PRKD2, CD83, CCR7, CD80, IL20RB, RIPK1, RIPK2, ADAM17, HLA-DPA1, EIF2AK3, TMED7-TICAM2, WNT5A, CCL3, IFIH1, TNF, C3, GSDMD, RSAD2, NLRX1, MAPKAPK2, XBP1, BCL3, DHX58, ZBP1, PELI1, TNFSF4, CEBPG, CREB1, IDO1,…	2.20466	1.03956e-07	1.45678e-06
GO:0002684: positive regulation of immune system process	123	7.63975	2.95459e-07	ZC3HAV1, IL6ST, STAT5B, CXCL11, UBQLN1, TLR7, IL10, CXCL10, B2M, N4BP2L2, ISG15, MAP3K8, SERPINE1, IL15RA, IL1B, CLEC4C, ADAM8, PTPRJ, BCL10, PLD2, DAB2IP, GBP5, STAP1, EFNB1, RELB, HLA-A, CCL4L1, TNFRSF14, HLA-B, CD40, HLA-E, HLA-DQA1, TANK, CD38, BTN3A1, CCR7, IFNB1, JUN, PSMA4, MAPK3, RIPK2, HLA-DPA1, TNFAIP3, GBP1, HLA-DRA, WNT5A, IFIH1, CCL3, HAX1, NFKBIA, MAPKAPK2, CALR, CCL5, CCL4, ITGAM, …	1.58021	2.03228e-05	0.000589931
GO:0031349: positive regulation of defense response	61	3.78882	2.72915e-06	ZC3HAV1, IL6ST, STAT5B, NFKB1, UBQLN1, TLR7, TRIM5, CCL3L1, DDX60, SERPINE1, IL1B, CLEC4C, ADAM8, TNIP1, LTA, BCL10, DAB2IP, GBP5, PTGER4, RELB, CCL4L1, CCL4L2, CTSS, HLA-E, TANK, CCR7, IFNB1, PSMA4, RIPK1, MAPK3, RIPK2, TNFAIP3, TMED7-TICAM2, PSMB10, WNT5A, CCL3, IFIH1, TNF, C3, RSAD2, NFKBIA, NLRX1, MAPKAPK2, CCL5, CCL4, ITGAM, CYLD, KRAS, DHX58, PELI1, TNFSF4, IDO1, TAB2, NFKBIL1, DDX58, IKBKE…	1.87148	0.000143252	0.00544905
GO:0051240: positive regulation of multicellular organismal process	161	10	1.17335e-05	SCPEP1, FGF18, ZC3HAV1, IL6ST, STAT5A, STAT5B, FST, EDN1, ANKRD1, RORA, TLR7, IL10, B2M, SETX, CITED2, ZNF304, N4BP2L2, WNT4, ISG15, ILK, SERPINE1, IL15RA, IL1B, RAPGEF3, ADAM8, FRS2, DDAH1, RAB21, BCL10, DAB2IP, GBP5, IL27, ENC1, FMR1, HLA-A, TNFRSF14, SIX4, CD40, HLA-E, ELL3, POR, CDKL5, DDIT3, SPAG9, CD38, CCR7, KDM2B, JUN, SIX1, ABAT, RIPK2, HLA-DPA1, COL1A1, NFE2L2, TNFAIP3, EIF2AK3, WNT5A, …	1.38761	0.000514277	0.0234253
GO:0050778: positive regulation of immune response	88	5.46584	1.52096e-05	ZC3HAV1, IL6ST, STAT5B, NFKB1, UBQLN1, TLR7, B2M, TRIM5, DDX60, IL4R, IL1B, CLEC4C, ADAM8, TNIP1, CEACAM1, LTA, PTPRJ, PLD2, BCL10, DAB2IP, STX4, GBP5, STAP1, SLA2, RELB, HLA-A, TNFRSF14, HLA-B, CTSS, CD40, HLA-E, HLA-DQA1, ELMO2, TANK, ELMO1, PRKCQ, PRKD2, CD38, CCR7, BTN3A1, TNFSF13B, CD80, IFNB1, LAX1, PSMA4, RIPK1, MAPK3, RIPK2, HLA-DPA1, TNFAIP3, GBP1, HLA-DRA, LCP2, TMED7-TICAM2, HLA-DQB1, …	1.58674	0.000631876	0.0303641
GO:0002221: pattern recognition receptor signaling pathway	30	1.86335	2.81366e-05	IFIH1, ZC3HAV1, NLRX1, NFKBIA, RSAD2, MAPKAPK2, UBQLN1, TLR7, ITGAM, CYLD, TRIM5, DDX60, TNIP1, DHX58, BCL10, PELI1, DAB2IP, CTSS, TAB2, TANK, NFKBIL1, DDX58, IKBKE, HSP90B1, RIPK1, IRF1, RIPK2, IRF4, TNFAIP3, TMED7-TICAM2	2.32704	0.00108398	0.0561643
GO:0002764: immune response-regulating signaling pathway	70	4.34783	5.93374e-05	ZC3HAV1, NFKB1, UBQLN1, TLR7, TRIM5, FOS, DDX60, CLEC4C, ADAM8, TNIP1, CEACAM1, PTPRJ, BCL10, PLD2, DAB2IP, STAP1, SLA2, RELB, CTSS, CD40, HLA-DQA1, TANK, ELMO2, ELMO1, PRKCQ, PRKD2, CD38, BTN3A1, CCR7, IL20RB, LAX1, PSMA4, JUN, RIPK1, MAPK3, RIPK2, HLA-DPA1, TNFAIP3, GBP1, HLA-DRA, LCP2, TMED7-TICAM2, HLA-DQB1, PSMB10, IFIH1, RSAD2, NFKBIA, NLRX1, ABI1, FCGRT, MAPKAPK2, ITGAM, CYLD, KRAS, DHX58,…	1.62586	0.00201273	0.11841
GO:0045089: positive regulation of innate immune response	44	2.73292	9.42903e-05	PSMB10, WNT5A, IFIH1, ZC3HAV1, STAT5B, NLRX1, NFKBIA, RSAD2, NFKB1, MAPKAPK2, CCL5, UBQLN1, TLR7, ITGAM, TRIM5, CYLD, KRAS, DDX60, CLEC4C, ADAM8, TNIP1, DHX58, BCL10, DAB2IP, PELI1, GBP5, RELB, CTSS, HLA-E, TAB2, NFKBIL1, TANK, DDX58, IKBKE, HSP90B1, IFNB1, PSMA4, RIPK1, PLCG2, IRF1, RIPK2, IRF4, TNFAIP3, TMED7-TICAM2	1.85845	0.00290072	0.188098
GO:0002758: innate immune response-activating signal transduction	38	2.36025	0.000142081	PSMB10, IFIH1, ZC3HAV1, NLRX1, NFKBIA, RSAD2, NFKB1, MAPKAPK2, UBQLN1, TLR7, ITGAM, TRIM5, CYLD, KRAS, DDX60, CLEC4C, ADAM8, TNIP1, DHX58, BCL10, PELI1, DAB2IP, RELB, CTSS, TAB2, NFKBIL1, TANK, DDX58, IKBKE, HSP90B1, PSMA4, RIPK1, PLCG2, IRF1, RIPK2, IRF4, TNFAIP3, TMED7-TICAM2	1.92867	0.00414429	0.283305
GO:0002218: activation of innate immune response	38	2.36025	0.000254037	PSMB10, IFIH1, ZC3HAV1, NLRX1, NFKBIA, RSAD2, NFKB1, MAPKAPK2, UBQLN1, TLR7, ITGAM, TRIM5, CYLD, KRAS, DDX60, CLEC4C, ADAM8, TNIP1, DHX58, BCL10, PELI1, DAB2IP, RELB, CTSS, TAB2, NFKBIL1, TANK, DDX58, IKBKE, HSP90B1, PSMA4, RIPK1, PLCG2, IRF1, RIPK2, IRF4, TNFAIP3, TMED7-TICAM2	1.87467	0.00645581	0.506006
GO:0002757: immune response-activating signal transduction	64	3.97516	0.000260766	ZC3HAV1, NFKB1, UBQLN1, TLR7, TRIM5, DDX60, CLEC4C, ADAM8, TNIP1, CEACAM1, PTPRJ, BCL10, PLD2, DAB2IP, STAP1, SLA2, RELB, CTSS, HLA-DQA1, TANK, ELMO2, ELMO1, PRKCQ, CD38, PRKD2, BTN3A1, CCR7, LAX1, PSMA4, RIPK1, MAPK3, RIPK2, HLA-DPA1, TNFAIP3, GBP1, HLA-DRA, LCP2, TMED7-TICAM2, HLA-DQB1, PSMB10, IFIH1, RSAD2, NFKBIA, NLRX1, ABI1, MAPKAPK2, ITGAM, CYLD, KRAS, DHX58, PELI1, MYO1C, DUSP22, NR4A3, T…	1.58501	0.00658434	0.519377
GO:0002224: toll-like receptor signaling pathway	22	1.36646	0.000542265	BCL10, DAB2IP, PELI1, NFKBIA, RSAD2, CTSS, MAPKAPK2, UBQLN1, TAB2, TLR7, ITGAM, NFKBIL1, TANK, IKBKE, HSP90B1, RIPK1, IRF1, RIPK2, IRF4, TNFAIP3, TNIP1, TMED7-TICAM2	2.28011	0.0122199	1.07717
GO:0002253: activation of immune response	65	4.03727	0.00203295	ZC3HAV1, NFKB1, UBQLN1, TLR7, TRIM5, DDX60, CLEC4C, ADAM8, TNIP1, CEACAM1, PTPRJ, BCL10, PLD2, DAB2IP, STAP1, SLA2, RELB, CTSS, HLA-DQA1, TANK, ELMO2, ELMO1, PRKCQ, CD38, PRKD2, BTN3A1, CCR7, LAX1, PSMA4, RIPK1, MAPK3, RIPK2, HLA-DPA1, TNFAIP3, GBP1, HLA-DRA, LCP2, TMED7-TICAM2, HLA-DQB1, PSMB10, IFIH1, C3, RSAD2, NFKBIA, NLRX1, ABI1, MAPKAPK2, ITGAM, CYLD, KRAS, DHX58, PELI1, MYO1C, DUSP22, NR4A…	1.45758	0.0359898	3.98181
GO:0050852: T cell receptor signaling pathway	21	1.30435	0.0502901	PTPRJ, PSMB10, HLA-DQB1, BCL10, DUSP22, NFKBIA, NFKB1, TAB2, HLA-DQA1, PRKCQ, PRKD2, BTN3A1, CCR7, PSMA4, PLCG2, RIPK2, HLA-DPA1, CEACAM1, GBP1, LCP2, HLA-DRA	1.5509	0.418667	64.3083
GO:0002768: immune response-regulating cell surface receptor signaling pathway	42	2.6087	0.0681462	HLA-DQB1, PSMB10, NFKBIA, NFKB1, FCGRT, ABI1, FOS, KRAS, CLEC4C, CEACAM1, PTPRJ, PLD2, BCL10, STAP1, MYO1C, SLA2, RELB, DUSP22, NR4A3, CD40, MAPK10, TAB2, HLA-DQA1, ELMO2, ELMO1, PRKD2, CD38, PRKCQ, CCR7, BTN3A1, LAX1, CD300A, PSMA4, JUN, PLCG2, MAPK3, CYFIP1, RIPK2, HLA-DPA1, GBP1, LCP2, HLA-DRA	1.29825	0.500195	75.5669
GO:0050851: antigen receptor-mediated signaling pathway	26	1.61491	0.0748053	HLA-DQB1, PTPRJ, PSMB10, BCL10, STAP1, SLA2, DUSP22, NFKBIA, NFKB1, TAB2, HLA-DQA1, CD38, PRKD2, PRKCQ, BTN3A1, CCR7, LAX1, CD300A, PSMA4, PLCG2, RIPK2, HLA-DPA1, CEACAM1, GBP1, HLA-DRA, LCP2	1.40643	0.528134	78.8267
GO:0002429: immune response-activating cell surface receptor signaling pathway	37	2.29814	0.13202	HLA-DQB1, PSMB10, NFKBIA, NFKB1, ABI1, KRAS, CLEC4C, CEACAM1, PTPRJ, PLD2, BCL10, STAP1, MYO1C, SLA2, RELB, DUSP22, NR4A3, TAB2, HLA-DQA1, ELMO2, ELMO1, PRKD2, CD38, PRKCQ, CCR7, BTN3A1, LAX1, CD300A, PSMA4, PLCG2, MAPK3, CYFIP1, RIPK2, HLA-DPA1, GBP1, LCP2, HLA-DRA	1.24342	0.697055	94.081
Annotation Cluster 9 - Enrichment Score: 6.309
Term:	Count	%	P-value	Genes	Fold Enrichment	Benjamini-Hochberg FDR	FDR
GO:0060338: regulation of type I interferon-mediated signaling pathway	21	1.30435	2.00185e-12	WNT5A, IFNA21, IFNA10, STAT1, STAT2, TYK2, IFNA2, IFNAR2, IFNA1, USP18, IFNA7, IFNB1, IFNA5, IFNA4, IFNA14, IFNA13, IFNA8, PTPN1, IFNA16, IFNA17, ADAR	6.64103	4.43686e-10	3.997e-09
GO:0043331: response to dsRNA	29	1.80124	2.70477e-11	IFNA21, ZC3HAV1, SNIP1, DICER1, IFNW1, NFKBIA, NFKB1, PMAIP1, IFNA2, IFNA1, IFNA7, IFNA5, IFNA4, ZC3H12A, IFNA8, CIITA, PELI1, IFNA10, DDX58, P2RX7, IFIT1, IFNB1, MAPK3, RIPK2, IFNA14, IFNA13, IFNA16, ADAR, IFNA17	4.30924	4.6916e-09	5.40051e-08
GO:0043330: response to exogenous dsRNA	21	1.30435	5.73459e-11	CIITA, IFNA21, ZC3HAV1, IFNA10, IFNW1, NFKBIA, DDX58, IFNA2, IFNA1, IFIT1, IFNA7, IFNB1, IFNA5, IFNA4, MAPK3, RIPK2, IFNA14, IFNA13, IFNA8, IFNA16, IFNA17	5.75556	9.53256e-09	1.145e-07
GO:0033141: positive regulation of peptidyl-serine phosphorylation of STAT protein	14	0.869565	6.73406e-10	IFNA21, IFNA10, IFNW1, IFNA2, IFNA1, IFNA7, IFNB1, IFNA5, IFNA4, IFNA14, IFNA8, IFNA13, IFNA16, IFNA17	8.22222	9.76929e-08	1.34457e-06
GO:0033139: regulation of peptidyl-serine phosphorylation of STAT protein	14	0.869565	1.52372e-09	IFNA21, IFNA10, IFNW1, IFNA2, IFNA1, IFNA7, IFNB1, IFNA5, IFNA4, IFNA14, IFNA8, IFNA13, IFNA16, IFNA17	7.84848	1.99308e-07	3.04236e-06
GO:0060759: regulation of response to cytokine stimulus	37	2.29814	1.81882e-09	WNT5A, TRAF1, IFNA21, TNF, IL6ST, EDN1, CCL5, IFNA2, CYLD, USP18, IFNA1, IFNA7, IFNA5, IFNA4, IFNA8, GFI1, STAP1, IFNA10, SOCS1, IL1RN, STAT1, STAT2, TYK2, IFNAR2, PARP9, IFNB1, RIPK1, RIPK2, IFNA14, JAK2, IFNA13, PTPN1, IFNA16, TNFAIP3, IFNA17, ADAR, TMED7-TICAM2	3.06264	2.26755e-07	3.63156e-06
GO:0001959: regulation of cytokine-mediated signaling pathway	36	2.23602	2.1092e-09	WNT5A, TRAF1, IFNA21, TNF, IL6ST, EDN1, CCL5, IFNA2, CYLD, USP18, IFNA1, IFNA7, IFNA5, IFNA4, IFNA8, GFI1, STAP1, IFNA10, SOCS1, IL1RN, STAT1, STAT2, TYK2, IFNAR2, IFNB1, RIPK1, RIPK2, IFNA14, JAK2, IFNA13, PTPN1, IFNA16, TNFAIP3, IFNA17, ADAR, TMED7-TICAM2	3.1049	2.47489e-07	4.21136e-06
GO:0002286: T cell activation involved in immune response	27	1.67702	4.62462e-09	IFNA21, IFNW1, RORA, IFNA2, IFNA1, IFNA7, IFNA5, IL4R, IFNA4, BCL3, IFNA8, CEACAM1, ICAM1, TNFSF4, PTGER4, IL27, RELB, IFNA10, CD80, IFNB1, RIPK2, IFNA14, JAK3, IRF4, IFNA13, IFNA16, IFNA17	3.74157	5.27141e-07	9.23381e-06
GO:0002323: natural killer cell activation involved in immune response	15	0.931677	2.07191e-08	IFNA21, IFNA10, IFNW1, IFNA2, IFNA1, IFNA7, IFNB1, IFNA5, IFNA4, KLRF2, IFNA14, IFNA8, IFNA13, IFNA16, IFNA17	6.16667	2.01607e-06	4.13691e-05
GO:0046651: lymphocyte proliferation	50	3.10559	2.85321e-08	IFNA21, IL6ST, STAT5B, IL10, WNT4, IL1B, SATB1, IL27, EFNB1, HLA-A, TNFRSF14, CD40, HLA-E, PRKCQ, CD38, BTN3A1, CD80, IL20RB, TNFSF13B, IFNB1, RIPK2, HLA-DPA1, ICOSLG, PSMB10, IFNW1, BTN2A2, CCL5, AZI2, IFNA2, IFNA1, IFNA7, IFNA5, IFNA4, IFNA8, GPNMB, PELI1, IL2RA, TNFSF4, IFNA10, IDO1, P2RX7, CD300A, IRF1, IFNA14, CHRNB2, SPTA1, IFNA13, JAK3, IFNA16, IFNA17	2.34474	2.61675e-06	5.6969e-05
GO:0032943: mononuclear cell proliferation	50	3.10559	3.66279e-08	IFNA21, IL6ST, STAT5B, IL10, WNT4, IL1B, SATB1, IL27, EFNB1, HLA-A, TNFRSF14, CD40, HLA-E, PRKCQ, CD38, BTN3A1, CD80, IL20RB, TNFSF13B, IFNB1, RIPK2, HLA-DPA1, ICOSLG, PSMB10, IFNW1, BTN2A2, CCL5, AZI2, IFNA2, IFNA1, IFNA7, IFNA5, IFNA4, IFNA8, GPNMB, PELI1, IL2RA, TNFSF4, IFNA10, IDO1, P2RX7, CD300A, IRF1, IFNA14, CHRNB2, SPTA1, IFNA13, JAK3, IFNA16, IFNA17	2.32704	3.21158e-06	7.31336e-05
GO:0042501: serine phosphorylation of STAT protein	14	0.869565	4.17763e-08	IFNA21, IFNA10, IFNW1, IFNA2, IFNA1, IFNA7, IFNB1, IFNA5, IFNA4, IFNA14, IFNA8, IFNA13, IFNA16, IFNA17	6.39506	3.62318e-06	8.34132e-05
GO:0070661: leukocyte proliferation	51	3.1677	8.42781e-08	IFNA21, IL6ST, STAT5B, IL10, WNT4, IL1B, SATB1, IL27, EFNB1, HLA-A, TNFRSF14, CD40, HLA-E, PRKCQ, CD38, BTN3A1, CD80, IL20RB, TNFSF13B, IFNB1, RIPK2, HLA-DPA1, TNFAIP3, ICOSLG, PSMB10, IFNW1, BTN2A2, CCL5, AZI2, IFNA2, IFNA1, IFNA7, IFNA5, IFNA4, IFNA8, GPNMB, PELI1, IL2RA, TNFSF4, IFNA10, IDO1, P2RX7, CD300A, IRF1, IFNA14, CHRNB2, SPTA1, IFNA13, JAK3, IFNA16, IFNA17	2.24643	6.46589e-06	0.000168275
GO:0033138: positive regulation of peptidyl-serine phosphorylation	25	1.5528	1.24022e-07	WNT5A, IFNA21, TNF, HAX1, IFNA10, IFNW1, PINK1, STK4, IFNA2, PRKD2, IFNA1, IFNA7, IFNB1, IFNA5, IFNA4, TXN, RIPK2, IFNA14, IFNA13, IFNA8, RAPGEF3, IFNA16, PPP1R15A, IFNA17, BCAR3	3.42593	9.33557e-06	0.000247631
GO:0030101: natural killer cell activation	22	1.36646	4.99952e-07	IFNA21, MICA, IFNA10, IL21R, STAT5B, IFNW1, SLAMF7, IFNA2, IFNA1, IFNA7, IFNB1, IFNA5, ULBP1, IFNA4, ULBP2, IL15RA, IFNA14, KLRF2, IFNA13, IFNA8, IFNA16, IFNA17	3.52381	3.29674e-05	0.000998231
GO:0007259: JAK-STAT cascade	35	2.17391	7.90866e-07	IFNA21, NMI, IL6ST, STAT5A, STAT5B, LRRC19, IFNW1, CCL5, IL10, IFNA2, STAT4, IFNA1, IFNA7, IFNA5, IFNA4, PKD2, IL15RA, IFNA8, EGF, IFNA10, SOCS1, CD40, STAT1, STAT2, IFNAR2, IFNB1, CD300A, MAPK3, IFNA14, JAK2, IFNA13, PTPN1, JAK3, IFNA16, IFNA17	2.52437	4.96863e-05	0.00157908
GO:0097696: STAT cascade	35	2.17391	1.57596e-06	IFNA21, NMI, IL6ST, STAT5A, STAT5B, LRRC19, IFNW1, CCL5, IL10, IFNA2, STAT4, IFNA1, IFNA7, IFNA5, IFNA4, PKD2, IL15RA, IFNA8, EGF, IFNA10, SOCS1, CD40, STAT1, STAT2, IFNAR2, IFNB1, CD300A, MAPK3, IFNA14, JAK2, IFNA13, PTPN1, JAK3, IFNA16, IFNA17	2.45265	9.24563e-05	0.00314662
GO:0002285: lymphocyte activation involved in immune response	31	1.92547	2.64233e-06	IFNA21, IFNW1, RORA, IFNA2, IFNA1, IFNA7, XBP1, IFNA5, IL4R, IFNA4, BCL3, KLRF2, IFNA8, CEACAM1, ICAM1, TNFSF4, PTGER4, IL27, RELB, IFNA10, CD40, CD80, IFNB1, PLCG2, RIPK2, IFNA14, JAK3, IRF4, IFNA13, IFNA16, IFNA17	2.566	0.000142444	0.0052757
GO:0042113: B cell activation	42	2.6087	7.23523e-06	IFNA21, APLF, STAT5B, IFNW1, IL10, ZFP36L1, IFNA2, ZFP36L2, IFNA1, AKAP17A, IFNA7, XBP1, IFNA5, IFNA4, BCL3, IFNA8, FAS, CD27, KLF6, PELI1, TNFSF4, BST2, SLA2, CEBPG, IFNA10, CD40, SAMSN1, CD38, TNFSF13B, IFNB1, CD300A, LAX1, PLCG2, ADAM17, CHRNB2, IFNA14, IFNA13, JAK3, IFNA16, TNFAIP3, ICOSLG, IFNA17	2.10569	0.000345629	0.0144453
GO:0033135: regulation of peptidyl-serine phosphorylation	26	1.61491	9.42537e-06	WNT5A, IFNA21, TNF, HAX1, PINK1, IFNW1, IFNA2, IFNA1, IFNA7, IFNA5, DMD, IFNA4, RAPGEF3, IFNA8, IFNA10, STK4, PRKD2, IFNB1, TXN, RIPK2, IFNA14, IFNA13, IFNA16, PPP1R15A, BCAR3, IFNA17	2.67222	0.000427212	0.0188176
GO:0042100: B cell proliferation	21	1.30435	1.3219e-05	IFNA21, PELI1, IFNA10, IFNW1, CD40, IL10, IFNA2, CD38, IFNA1, TNFSF13B, IFNA7, IFNB1, CD300A, IFNA5, IFNA4, CHRNB2, IFNA14, IFNA13, IFNA8, IFNA16, IFNA17	3.01163	0.000560878	0.0263905
GO:0002263: cell activation involved in immune response	37	2.29814	2.0814e-05	IFNA21, CCL3, IFNW1, RORA, IFNA2, IFNA1, GBF1, IFNA7, XBP1, IFNA5, IL4R, IFNA4, BCL3, KLRF2, IFNA8, CEACAM1, ICAM1, STX4, TNFSF4, PTGER4, IL27, IFNA10, RELB, NR4A3, CD40, S100A13, CD80, IFNB1, CD300A, PLCG2, RIPK2, IFNA14, IFNA13, JAK3, IRF4, IFNA16, IFNA17	2.1324	0.000834208	0.0415504
GO:0030183: B cell differentiation	24	1.49068	2.70009e-05	KLF6, IFNA21, CEBPG, IFNA10, STAT5B, IFNW1, IL10, IFNA2, IFNA1, IFNA7, IFNB1, XBP1, IFNA5, PLCG2, IFNA4, BCL3, ADAM17, IFNA14, IFNA13, IFNA8, JAK3, IFNA16, CD27, IFNA17	2.64286	0.00104529	0.053898
GO:0018105: peptidyl-serine phosphorylation	40	2.48447	3.85962e-05	WNT5A, IFNA21, TNF, HAX1, MKNK2, PINK1, IFNW1, SMTNL1, MAPKAPK2, CHEK2, IFNA2, IFNA1, IFNA7, IFNA5, DMD, IFNA4, ILK, IFNA8, RAPGEF3, IFNA10, TGFBR2, STK4, PRKD2, PRKCQ, CAMK4, IFNB1, HIPK3, MAPK14, RIPK1, MAPK3, TXN, MAP3K10, RIPK2, IFNA14, IFNA13, IFNA16, EIF2AK3, PPP1R15A, IFNA17, BCAR3	2.00542	0.00139886	0.0770353
GO:0002366: leukocyte activation involved in immune response	36	2.23602	4.03825e-05	IFNA21, CCL3, IFNW1, RORA, IFNA2, IFNA1, IFNA7, XBP1, IFNA5, IL4R, IFNA4, BCL3, KLRF2, IFNA8, CEACAM1, ICAM1, STX4, TNFSF4, PTGER4, IL27, IFNA10, RELB, NR4A3, CD40, S100A13, CD80, IFNB1, CD300A, PLCG2, RIPK2, IFNA14, IFNA13, JAK3, IRF4, IFNA16, IFNA17	2.09434	0.00145694	0.0805994
GO:0018209: peptidyl-serine modification	41	2.54658	5.64902e-05	WNT5A, IFNA21, GALNT2, TNF, HAX1, MKNK2, PINK1, IFNW1, SMTNL1, MAPKAPK2, CHEK2, IFNA2, IFNA1, IFNA7, IFNA5, DMD, IFNA4, ILK, IFNA8, RAPGEF3, IFNA10, TGFBR2, STK4, PRKD2, PRKCQ, CAMK4, IFNB1, HIPK3, MAPK14, RIPK1, MAPK3, TXN, MAP3K10, RIPK2, IFNA14, IFNA13, IFNA16, EIF2AK3, PPP1R15A, IFNA17, BCAR3	1.95238	0.00194099	0.112732
GO:0006959: humoral immune response	33	2.04969	0.00589034	PSMB10, HLA-DQB1, IFNA21, TNF, C3, TFE3, IFNW1, B2M, IFNA2, IFNA1, IFNA7, ANG, IFNA5, HIST1H2BJ, IFNA4, BCL3, IFNA8, LTA, HIST1H2BC, HIST1H2BE, BST2, HIST1H2BG, IFNA10, HLA-A, HLA-E, TRAF3IP2, CD83, CCR7, IFNB1, IFNA14, IFNA13, IFNA16, IFNA17	1.64113	0.0871429	11.1267
GO:1904892: regulation of STAT cascade	22	1.36646	0.00889751	IFNA21, IL6ST, IFNA10, SOCS1, LRRC19, IFNW1, CD40, CCL5, IL10, IFNA2, IFNA1, IFNA7, IFNB1, CD300A, IFNA5, IFNA4, JAK2, IFNA14, IFNA13, IFNA8, IFNA16, IFNA17	1.82103	0.120373	16.3433
GO:0046425: regulation of JAK-STAT cascade	22	1.36646	0.00889751	IFNA21, IL6ST, IFNA10, SOCS1, LRRC19, IFNW1, CD40, CCL5, IL10, IFNA2, IFNA1, IFNA7, IFNB1, CD300A, IFNA5, IFNA4, JAK2, IFNA14, IFNA13, IFNA8, IFNA16, IFNA17	1.82103	0.120373	16.3433
GO:0018193: peptidyl-amino acid modification	115	7.14286	0.0294396	FGF18, XRCC4, IL6ST, STAT5A, STAT5B, ZNF304, EPC2, BRPF3, CLK4, ILK, RPN1, IL1B, RAPGEF3, BEND3, STAP1, SOCS1, TNFRSF14, CD40, STK4, POR, MGAT2, CAMK4, IFNB1, ASPHD2, PRDM5, MAPK3, TESK2, RIPK2, EIF2AK3, LRRK1, WNT5A, TPST1, IFIH1, HAX1, MAPKAPK2, CHEK2, CCL5, IFNA2, IFNA1, IFNA7, DMD, IFNA5, IFNA4, SUPT7L, NUP54, IFNA8, EGF, AGBL2, TGFBR2, TET2, PPIB, ITGA5, CD300A, PTPN1, IFNA21, USPL1, NRG4, K…	1.19691	0.29252	44.9339
Annotation Cluster 10 - Enrichment Score: 6.297
Term	Count	%	P-value	Genes	Fold Enrichment	Benjamini-Hochberg FDR	FDR
GO:0008219: cell death	233	14.472	5.13115e-10	ALS2, DLC1, IL6ST, STAT5B, EDN1, SGMS1, CITED2, FAP, SERPINE1, ILK, MAP3K8, FAS, ADAM8, DAB2IP, MAGI3, PRAME, BCL2L14, PIM1, CD40, OPTN, CD38, CCR7, IFNB1, JUN, MAPK3, EIF2AK3, NFKBID, GSDMD, NFKBIA, CD70, ARF6, BCL2L1, CHEK2, CALR, IFNA2, KRAS, TMEM123, FBXO7, ZNF622, ACER2, TGFBR2, DUSP22, HYOU1, EI24, ARF4, ZNF385C, C19ORF12, PARP2, ADAR, HTATIP2, PDIA3, FAM3B, MITF, TP63, NFKB1, BAG3, SEMA3A,…	1.46765	7.87335e-08	1.02452e-06
GO:0006915: apoptotic process	210	13.0435	1.97405e-09	DLC1, IL6ST, STAT5B, EDN1, SGMS1, CITED2, FAP, ILK, SERPINE1, MAP3K8, FAS, ADAM8, DAB2IP, MAGI3, PRAME, BCL2L14, PIM1, CD40, CD38, CCR7, IFNB1, JUN, MAPK3, EIF2AK3, NFKBID, NFKBIA, CD70, ARF6, BCL2L1, CHEK2, IFNA2, KRAS, ZNF622, ACER2, TGFBR2, DUSP22, HYOU1, EI24, ARF4, ZNF385C, C19ORF12, PARP2, ADAR, HTATIP2, PDIA3, FAM3B, TP63, NFKB1, BAG3, SEMA3A, DEDD2, ZFP36, ICAM1, PGAP2, SRPK2, STX4, AIFM2…	1.48254	2.38651e-07	3.94152e-06
GO:0012501: programmed cell death	220	13.6646	2.1008e-09	DLC1, IL6ST, STAT5B, EDN1, SGMS1, CITED2, FAP, ILK, SERPINE1, MAP3K8, FAS, ADAM8, DAB2IP, MAGI3, PRAME, BCL2L14, PIM1, CD40, CD38, CCR7, IFNB1, JUN, MAPK3, EIF2AK3, NFKBID, GSDMD, NFKBIA, CD70, ARF6, BCL2L1, CHEK2, CALR, IFNA2, KRAS, ZNF622, ACER2, TGFBR2, DUSP22, HYOU1, EI24, ARF4, ZNF385C, C19ORF12, PARP2, ADAR, HTATIP2, PDIA3, FAM3B, MITF, TP63, NFKB1, BAG3, SEMA3A, DEDD2, ZFP36, ICAM1, SRPK2,…	1.46508	2.50183e-07	4.19458e-06
GO:0010941: regulation of cell death	182	11.3043	2.55519e-08	DLC1, SEPT4, WFS1, IL6ST, STAT5B, EDN1, TNFSF15, RPS27L, ANKRD1, SGMS1, PMAIP1, UBQLN1, IL10, RGL2, CITED2, SETX, ZNF304, WNT4, FAP, ILK, SERPINE1, IL1B, DAP, FAS, DNAJC3, ADAM8, FRS2, BCL10, DAB2IP, PRAME, BCL2L14, BCL2A1, PIM1, TNFRSF14, SIX4, CD40, ELL3, STK4, POR, DDIT3, JUNB, MAP4K4, CD38, CCR7, KDM2B, IFNB1, JUN, SIX1, TNFAIP8, RIPK2, NFE2L2, TNFAIP3, DCUN1D3, EIF2AK3, TRAF1, WNT5A, CCL3, G…	1.48752	2.39857e-06	5.10186e-05
GO:0042981: regulation of apoptotic process	171	10.6211	2.89456e-08	DLC1, SEPT4, WFS1, IL6ST, STAT5B, EDN1, TNFSF15, RPS27L, ANKRD1, SGMS1, PMAIP1, UBQLN1, IL10, RGL2, CITED2, SETX, ZNF304, WNT4, FAP, ILK, SERPINE1, IL1B, DAP, FAS, ADAM8, DNAJC3, FRS2, BCL10, DAB2IP, PRAME, BCL2L14, BCL2A1, PIM1, TNFRSF14, SIX4, CD40, ELL3, STK4, POR, DDIT3, MAP4K4, CD38, CCR7, KDM2B, IFNB1, JUN, SIX1, TNFAIP8, RIPK2, NFE2L2, TNFAIP3, DCUN1D3, EIF2AK3, TRAF1, WNT5A, CCL3, GCLC, H…	1.50643	2.62451e-06	5.77946e-05
GO:0043067: regulation of programmed cell death	172	10.6832	3.3432e-08	DLC1, SEPT4, WFS1, IL6ST, STAT5B, EDN1, TNFSF15, RPS27L, ANKRD1, SGMS1, PMAIP1, UBQLN1, IL10, RGL2, CITED2, SETX, ZNF304, WNT4, FAP, ILK, SERPINE1, IL1B, DAP, FAS, ADAM8, DNAJC3, FRS2, BCL10, DAB2IP, PRAME, BCL2L14, BCL2A1, PIM1, TNFRSF14, SIX4, CD40, ELL3, STK4, POR, DDIT3, MAP4K4, CD38, CCR7, KDM2B, IFNB1, JUN, SIX1, TNFAIP8, RIPK2, NFE2L2, TNFAIP3, DCUN1D3, EIF2AK3, TRAF1, WNT5A, CCL3, GCLC, H…	1.5013	2.99723e-06	6.67524e-05
GO:0043065: positive regulation of apoptotic process	80	4.96894	1.77286e-06	DLC1, SEPT4, PDIA3, TNFSF15, TP63, PINK1, RPS27L, ANKRD1, PMAIP1, IL10, CASP7, FAP, RHOB, FAS, DAP, ADAM8, FOSL1, LTA, DEDD2, ICAM1, SRPK2, BCL10, DAB2IP, BCL2L14, AIFM2, BCL2A1, CD40, ECT2, STK4, DDIT3, ARHGEF11, IFNB1, JUN, RIPK1, IGF2R, PSEN2, MAP3K10, RIPK2, DCUN1D3, GADD45B, EIF2AK3, MELK, MAP3K11, WNT5A, CCL3, ING3, TNF, NFKBID, MCL1, ADAMTSL4, SAV1, APH1B, PML, BCL2L1, CHEK2, CCL5, ITM2C, …	1.72494	0.000102499	0.00353974
GO:0043068: positive regulation of programmed cell death	80	4.96894	2.50747e-06	DLC1, SEPT4, PDIA3, TNFSF15, TP63, PINK1, RPS27L, ANKRD1, PMAIP1, IL10, CASP7, FAP, RHOB, FAS, DAP, ADAM8, FOSL1, LTA, DEDD2, ICAM1, SRPK2, BCL10, DAB2IP, BCL2L14, AIFM2, BCL2A1, CD40, ECT2, STK4, DDIT3, ARHGEF11, IFNB1, JUN, RIPK1, IGF2R, PSEN2, MAP3K10, RIPK2, DCUN1D3, GADD45B, EIF2AK3, MELK, MAP3K11, WNT5A, CCL3, ING3, TNF, NFKBID, MCL1, ADAMTSL4, SAV1, APH1B, PML, BCL2L1, CHEK2, CCL5, ITM2C, …	1.70999	0.000137026	0.00500646
GO:0010942: positive regulation of cell death	82	5.09317	5.10056e-06	DLC1, SEPT4, PDIA3, TNFSF15, TP63, PINK1, RPS27L, ANKRD1, PMAIP1, IL10, CASP7, FAP, RHOB, FAS, DAP, ADAM8, FOSL1, LTA, DEDD2, ICAM1, SRPK2, BCL10, DAB2IP, BCL2L14, AIFM2, BCL2A1, CD40, ECT2, STK4, DDIT3, ARHGEF11, IFNB1, JUN, RIPK1, IGF2R, PSEN2, MAP3K10, RIPK2, ZNF746, DCUN1D3, GADD45B, EIF2AK3, MELK, MAP3K11, WNT5A, CCL3, ING3, TNF, NFKBID, MCL1, ADAMTSL4, SAV1, APH1B, PML, BCL2L1, CHEK2, CCL5,…	1.66612	0.000249646	0.0101836
GO:0060548: negative regulation of cell death	102	6.3354	0.000401538	IL6ST, WFS1, EDN1, STAT5B, SGMS1, IL10, SETX, CITED2, RGL2, ZNF304, WNT4, SERPINE1, ILK, IL1B, FAS, ADAM8, DNAJC3, BCL10, PRAME, BCL2A1, PIM1, SIX4, ELL3, POR, CD38, MAP4K4, CCR7, KDM2B, JUN, SIX1, TNFAIP8, RIPK2, NFE2L2, TNFAIP3, WNT5A, GCLC, MCL1, HAX1, NFKBIA, BCL2L1, CCL5, KRAS, ITGAV, DNAJA1, FBXO7, CFLAR, HERPUD1, NR4A3, HYOU1, TNFSF10, ATF4, ITGA5, ARF4, PLCG2, PTPN1, IFI6, CACNA1A, ADAR, …	1.40245	0.00954847	0.79869
GO:0043066: negative regulation of apoptotic process	93	5.7764	0.000747729	IER3, HTATIP2, IL6ST, WFS1, STAT5B, EDN1, TP63, PINK1, NFKB1, SGMS1, IL10, CITED2, SETX, RGL2, ZNF304, CTTN, WNT4, BAG3, ILK, SERPINE1, IL1B, FAS, ADAM8, DNAJC3, ICAM1, BCL10, PGAP2, PRAME, BCL2A1, PIM1, SIX4, ELL3, UBE2B, POR, SERPINB9, MAP4K4, DHRS2, PRKCQ, CD38, CTH, CCR7, CARD14, KDM2B, JUN, HIPK3, RIPK1, SIX1, PSEN2, TNFAIP8, RIPK2, NFE2L2, TNFAIP3, WNT5A, TNF, GCLC, MCL1, HAX1, NFKBIA, ASNS…	1.4022	0.0155026	1.48242
GO:0043069: negative regulation of programmed cell death	94	5.83851	0.000756282	IER3, HTATIP2, IL6ST, WFS1, STAT5B, EDN1, TP63, PINK1, NFKB1, SGMS1, IL10, CITED2, SETX, RGL2, ZNF304, CTTN, WNT4, BAG3, ILK, SERPINE1, IL1B, FAS, ADAM8, DNAJC3, ICAM1, BCL10, PGAP2, PRAME, BCL2A1, PIM1, SIX4, ELL3, UBE2B, POR, SERPINB9, MAP4K4, DHRS2, PRKCQ, CD38, CTH, CCR7, CARD14, KDM2B, JUN, HIPK3, RIPK1, SIX1, PSEN2, TNFAIP8, RIPK2, NFE2L2, TNFAIP3, WNT5A, TNF, GCLC, MCL1, HAX1, NFKBIA, ASNS…	1.39847	0.0155975	1.49926
Annotation Cluster 11 - Enrichment Score: 5.871
Term:	Count	%	P-value	Genes	Fold Enrichment	Benjamini-Hochberg FDR	FDR
GO:0009966: regulation of signal transduction	299	18.5714	7.33459e-09	ALS2, DLC1, IL6ST, FST, EDN1, RORA, SGMS1, CITED2, GBF1, MAP3K8, SERPINE1, ILK, ARHGEF40, FAS, ADAM8, PTPRJ, DAB2IP, MAGI3, PRAME, BCL2L14, STRN3, VANGL2, RINT1, SIPA1L2, OPTN, CD40, UBR1, MED13, PTPRO, FARP1, TANK, JUP, SPAG9, CCR7, ATP2C1, SCYL2, IFNB1, JUN, SIPA1L1, MAPK3, ABAT, EIF2AK3, GCNT2, NFKBID, NFKBIA, UBA5, ARF6, BCL2L1, CHEK2, CALR, RIMS1, MCF2L2, IFNA2, DUSP18, DUSP19, IFNA1, KRAS, …	1.35178	7.80303e-07	1.46447e-05
GO:0048585: negative regulation of response to stimulus	167	10.3727	4.81668e-08	DLC1, PLXNA3, MICA, WFS1, IL6ST, FST, EDN1, SGMS1, RORA, UBQLN1, IL10, ERLEC1, WNT4, SERPINE1, IL1B, FAS, DNAJC3, PTPRJ, DAB2IP, PRAME, STAP1, BST2, CHAC1, STRN3, SOCS1, HLA-A, HLA-B, MED13, UBR1, OPTN, HLA-E, ELL3, PTPRO, STK4, TANK, DDIT3, MAP4K4, SCYL2, IFNB1, PSMA4, ABAT, NFE2L2, TNFAIP3, TNFAIP1, GBP1, WNT5A, DERL2, GCLC, LITAF, MCL1, NFKBID, NFKBIA, CHEK2, BCL2L1, SESN2, CALR, CCL5, UBAC2, …	1.5045	4.0455e-06	9.61729e-05
GO:0010646: regulation of cell communication	320	19.8758	6.60954e-08	ALS2, DLC1, IL6ST, FST, EDN1, RORA, SGMS1, CITED2, GBF1, MAP3K8, SERPINE1, ILK, ARHGEF40, FAS, RAPGEF3, ADAM8, PTPRJ, DAB2IP, MAGI3, PRAME, BCL2L14, STRN3, VANGL2, RINT1, SIPA1L2, OPTN, CD40, UBR1, MED13, PTPRO, FARP1, TANK, JUP, CD38, SPAG9, CCR7, GLUL, ATP2C1, SCYL2, IFNB1, JUN, SIPA1L1, MAPK3, ABAT, EIF2AK3, GCNT2, NFKBID, NFKBIA, UBA5, ARF6, BCL2L1, CHEK2, CALR, RIMS1, MCF2L2, IFNA2, DUSP18, …	1.30684	5.22152e-06	0.00013197
GO:0023051: regulation of signaling	322	20	1.58816e-07	ALS2, DLC1, IL6ST, FST, EDN1, RORA, SGMS1, CITED2, GBF1, MAP3K8, SERPINE1, ILK, ARHGEF40, FAS, RAPGEF3, ADAM8, PTPRJ, DAB2IP, MAGI3, PRAME, BCL2L14, STRN3, VANGL2, RINT1, SIPA1L2, OPTN, CD40, UBR1, MED13, PTPRO, FARP1, TANK, JUP, CD38, SPAG9, CCR7, GLUL, ATP2C1, SCYL2, IFNB1, JUN, SIPA1L1, MAPK3, ABAT, EIF2AK3, GCNT2, NFKBID, NFKBIA, UBA5, ARF6, BCL2L1, CHEK2, CALR, RIMS1, MCF2L2, IFNA2, DUSP18, …	1.29359	1.16255e-05	0.000317101
GO:1902532: negative regulation of intracellular signal transduction	67	4.16149	2.23085e-06	DLC1, WFS1, SORL1, LRRC19, PINK1, RORA, IL10, IL1B, ERRFI1, TNIP1, PTPRJ, PGAP2, DAB2IP, SLA2, SOCS1, UBR1, OPTN, ELL3, UBE2B, MYADM, TANK, DDIT3, C3ORF33, LAX1, HIPK3, RIPK1, NFE2L2, TNFAIP3, TNFAIP1, GBP1, NFKBID, MCL1, LITAF, PPM1A, NFKBIA, NLRX1, BCL2L1, PPM1B, SESN2, RASAL2, CYLD, DUSP18, DUSP19, TRIM67, TMEM127, XBP1, DMD, DUSP16, DNAJA1, OTUD7B, PKD2, ZC3H12A, DHX58, HERPUD1, CREB3, DUSP22…	1.82012	0.000123604	0.00445417
GO:0009968: negative regulation of signal transduction	124	7.70186	8.3485e-05	DLC1, IL6ST, WFS1, FST, SGMS1, RORA, UBQLN1, IL10, WNT4, SERPINE1, IL1B, FAS, PTPRJ, DAB2IP, PRAME, STAP1, CHAC1, STRN3, SOCS1, MED13, UBR1, OPTN, ELL3, PTPRO, STK4, DDIT3, TANK, SCYL2, PSMA4, NFE2L2, TNFAIP3, TNFAIP1, GBP1, WNT5A, GCLC, LITAF, MCL1, NFKBID, NFKBIA, BCL2L1, CALR, SESN2, CCL5, RASAL2, DUSP18, DUSP19, TMEM127, TRIM67, ITGAV, DMD, DUSP16, DNAJA1, OTUD7B, SKIL, EGF, RUNX2, DHX58, CFL…	1.40435	0.00265048	0.16656
GO:0010648: negative regulation of cell communication	132	8.19876	0.000115237	DLC1, IL6ST, WFS1, FST, EDN1, SGMS1, RORA, UBQLN1, IL10, WNT4, SERPINE1, IL1B, FAS, PTPRJ, DAB2IP, PRAME, STAP1, CHAC1, STRN3, SOCS1, FMR1, MED13, UBR1, OPTN, ELL3, PTPRO, STK4, DDIT3, TANK, MAP4K4, CD38, SCYL2, PSMA4, NFE2L2, TNFAIP3, TNFAIP1, GBP1, WNT5A, GCLC, LITAF, MCL1, NFKBID, NFKBIA, BCL2L1, CALR, SESN2, CCL5, RASAL2, DUSP18, DUSP19, TMEM127, TRIM67, ITGAV, DMD, DUSP16, DNAJA1, OTUD7B, SK…	1.37733	0.0035035	0.229838
GO:0023057: negative regulation of signaling	132	8.19876	0.00013615	DLC1, IL6ST, WFS1, FST, EDN1, SGMS1, RORA, UBQLN1, IL10, WNT4, SERPINE1, IL1B, FAS, PTPRJ, DAB2IP, PRAME, STAP1, CHAC1, STRN3, SOCS1, FMR1, MED13, UBR1, OPTN, ELL3, PTPRO, STK4, DDIT3, TANK, MAP4K4, CD38, SCYL2, PSMA4, NFE2L2, TNFAIP3, TNFAIP1, GBP1, WNT5A, GCLC, LITAF, MCL1, NFKBID, NFKBIA, BCL2L1, CALR, SESN2, CCL5, RASAL2, DUSP18, DUSP19, TMEM127, TRIM67, ITGAV, DMD, DUSP16, DNAJA1, OTUD7B, SK…	1.37268	0.00404559	0.271495
Annotation Cluster 12 - Enrichment Score: 5.549
Term:	Count	%	P-value	Genes	Fold Enrichment	Benjamini-Hochberg FDR	FDR
GO:0070486: leukocyte aggregation	87	5.40373	6.03566e-14	NKAP, IFNA21, MICA, IL6ST, PREX1, STAT5B, RORA, IL10, B2M, CD48, WNT4, IL4R, MAP3K8, IL1B, FAS, ADAM8, CEACAM1, AP3B1, EGR1, ICAM1, SATB1, BCL10, PTGER4, GPR18, IL27, EFNB1, SLA2, RELB, HLA-A, TNFRSF14, HLA-E, HLA-DQA1, CD83, PRKCQ, BTN3A1, CCR7, TNFSF13B, IL20RB, CAMK4, CD80, IFNB1, LAX1, RIPK2, ADAM17, HLA-DPA1, ICOSLG, HLA-DRA, HLA-DQB1, PSMB10, NFKBID, STK10, BTN2A2, IFNW1, RSAD2, CCL5, AZI2,…	2.36344	2.67723e-11	1.20592e-10
GO:0071593: lymphocyte aggregation	86	5.34161	6.84263e-14	NKAP, IFNA21, MICA, IL6ST, PREX1, STAT5B, RORA, IL10, B2M, CD48, WNT4, IL4R, MAP3K8, IL1B, FAS, ADAM8, CEACAM1, AP3B1, EGR1, ICAM1, SATB1, BCL10, PTGER4, GPR18, IL27, EFNB1, SLA2, RELB, HLA-A, TNFRSF14, HLA-E, HLA-DQA1, CD83, PRKCQ, BTN3A1, CCR7, TNFSF13B, IL20RB, CAMK4, CD80, IFNB1, LAX1, RIPK2, ADAM17, HLA-DPA1, ICOSLG, HLA-DRA, HLA-DQB1, PSMB10, NFKBID, STK10, BTN2A2, IFNW1, RSAD2, CCL5, AZI2,…	2.37286	2.72841e-11	1.36546e-10
GO:0007159: leukocyte cell-cell adhesion	91	5.65217	1.13185e-13	NKAP, IFNA21, MICA, IL6ST, PREX1, STAT5B, RORA, IL10, B2M, CD48, WNT4, IL4R, MAP3K8, IL1B, FAS, ADAM8, TNIP1, CEACAM1, AP3B1, EGR1, ICAM1, SATB1, BCL10, PTGER4, GPR18, IL27, EFNB1, SLA2, RELB, HLA-A, TNFRSF14, HLA-E, HLA-DQA1, CD83, PRKCQ, CCR7, BTN3A1, TNFSF13B, IL20RB, CAMK4, CD80, IFNB1, LAX1, RIPK2, ADAM17, HLA-DPA1, ICOSLG, HLA-DRA, HLA-DQB1, PSMB10, TNF, NFKBID, STK10, BTN2A2, IFNW1, RSAD2,…	2.28581	3.92468e-11	2.25886e-10
GO:0042110: T cell activation	85	5.2795	1.66465e-13	NKAP, IFNA21, MICA, IL6ST, PREX1, STAT5B, RORA, IL10, B2M, CD48, WNT4, IL4R, MAP3K8, IL1B, FAS, ADAM8, CEACAM1, AP3B1, EGR1, ICAM1, SATB1, BCL10, PTGER4, GPR18, IL27, EFNB1, SLA2, RELB, HLA-A, TNFRSF14, HLA-E, HLA-DQA1, CD83, PRKCQ, BTN3A1, CCR7, TNFSF13B, IL20RB, CAMK4, CD80, IFNB1, LAX1, RIPK2, ADAM17, HLA-DPA1, ICOSLG, HLA-DRA, HLA-DQB1, PSMB10, NFKBID, BTN2A2, IFNW1, RSAD2, CCL5, AZI2, ZFP36L…	2.35052	5.53285e-11	3.3229e-10
GO:0070489: T cell aggregation	85	5.2795	1.66465e-13	NKAP, IFNA21, MICA, IL6ST, PREX1, STAT5B, RORA, IL10, B2M, CD48, WNT4, IL4R, MAP3K8, IL1B, FAS, ADAM8, CEACAM1, AP3B1, EGR1, ICAM1, SATB1, BCL10, PTGER4, GPR18, IL27, EFNB1, SLA2, RELB, HLA-A, TNFRSF14, HLA-E, HLA-DQA1, CD83, PRKCQ, BTN3A1, CCR7, TNFSF13B, IL20RB, CAMK4, CD80, IFNB1, LAX1, RIPK2, ADAM17, HLA-DPA1, ICOSLG, HLA-DRA, HLA-DQB1, PSMB10, NFKBID, BTN2A2, IFNW1, RSAD2, CCL5, AZI2, ZFP36L…	2.35052	5.53285e-11	3.3229e-10
GO:0001775: cell activation	137	8.50932	9.61109e-13	GNA13, MICA, IL6ST, STAT5B, EDN1, RORA, VPS33B, TLR7, IL10, CXCL10, B2M, CD48, WNT4, GP6, AKAP17A, GBF1, ILK, MAP3K8, IL15RA, IL1B, FAS, ADAM8, BCL10, SATB1, STAP1, BST2, EFNB1, IL27, RELB, F8, HLA-A, TNFRSF14, CD40, HLA-E, HLA-DQA1, CD38, BTN3A1, CCR7, CAMK4, IFNB1, JUN, MAPK3, COL1A2, RIPK2, ABAT, HLA-DPA1, COL1A1, TNFAIP3, HLA-DRA, WNT5A, CCL3, GCLC, NFKBID, CCL5, AZI2, IFNA2, IFNA1, IFNA7, IF…	1.85678	2.4738e-10	1.91903e-09
GO:0016337: single organismal cell-cell adhesion	114	7.08075	6.47483e-12	MICA, IL6ST, STAT5B, RORA, VPS33B, IL10, CITED2, B2M, CD48, WNT4, ILK, MAP3K8, IL1B, FAS, ADAM8, FNDC3A, SATB1, BCL10, EFNB1, IL27, RELB, HLA-A, TNFRSF14, HLA-E, HLA-DQA1, JUP, NCAM2, BTN3A1, CCR7, CAMK4, IFNB1, RIPK2, ABAT, HLA-DPA1, KIF26B, HLA-DRA, WNT5A, GCNT2, NFKBID, STK10, CCL5, AZI2, IFNA2, IFNA1, ITGAX, IFNA7, ITGAV, IFNA5, IFNA4, IFNA8, LAMB1, RUNX2, NPHP1, PELI1, PODXL, TGFBR2, IL1RN, …	1.93931	1.39629e-09	1.2928e-08
GO:0045321: leukocyte activation	116	7.20497	9.34649e-12	MICA, IL6ST, STAT5B, EDN1, RORA, TLR7, IL10, B2M, CD48, WNT4, AKAP17A, MAP3K8, IL15RA, IL1B, FAS, ADAM8, SATB1, BCL10, STAP1, BST2, EFNB1, IL27, RELB, HLA-A, TNFRSF14, CD40, HLA-E, HLA-DQA1, CD38, BTN3A1, CCR7, CAMK4, IFNB1, JUN, RIPK2, HLA-DPA1, TNFAIP3, HLA-DRA, WNT5A, CCL3, NFKBID, CCL5, AZI2, IFNA2, IFNA1, IFNA7, IFNA5, IFNA4, KLRF2, IFNA8, RUNX2, FBXO7, KLF6, PELI1, TGFBR2, DUSP22, SLAMF7, N…	1.91522	1.96252e-09	1.86619e-08
GO:0098602: single organism cell adhesion	119	7.3913	1.44134e-11	MICA, IL6ST, STAT5B, RORA, VPS33B, IL10, CITED2, B2M, CD48, WNT4, ILK, MAP3K8, IL1B, FAS, ADAM8, FNDC3A, SATB1, BCL10, EFNB1, IL27, RELB, HLA-A, TNFRSF14, HLA-E, HLA-DQA1, JUP, NCAM2, BTN3A1, CCR7, CAMK4, IFNB1, RIPK2, ABAT, HLA-DPA1, KIF26B, GBP1, HLA-DRA, WNT5A, GCNT2, NFKBID, STK10, CCL5, CALR, AZI2, IFNA2, IFNA1, ITGAX, IFNA7, ITGAV, IFNA5, IFNA4, IFNA8, LAMB1, RUNX2, NPHP1, PELI1, PODXL, TGF…	1.88404	2.67454e-09	2.87788e-08
GO:0046649: lymphocyte activation	103	6.39752	2.56057e-11	MICA, IL6ST, STAT5B, RORA, IL10, B2M, CD48, WNT4, AKAP17A, MAP3K8, IL1B, IL15RA, FAS, ADAM8, SATB1, BCL10, BST2, IL27, EFNB1, RELB, HLA-A, TNFRSF14, CD40, HLA-E, HLA-DQA1, CD38, BTN3A1, CCR7, CAMK4, IFNB1, RIPK2, HLA-DPA1, TNFAIP3, HLA-DRA, NFKBID, CCL5, AZI2, IFNA2, IFNA1, IFNA7, IFNA5, IFNA4, KLRF2, IFNA8, RUNX2, FBXO7, KLF6, PELI1, TGFBR2, DUSP22, SLAMF7, P2RX7, CD300A, PLCG2, CHRNB2, SPTA1, N…	1.97564	4.54016e-09	5.11258e-08
GO:0048534: hematopoietic or lymphoid organ development	113	7.01863	1.08679e-09	STAT5B, FST, RORA, VPS33B, IL10, CITED2, B2M, N4BP2L2, WNT4, CDKN2B, ISG15, IL15RA, PTBP3, FAS, ADAM8, SATB1, IL27, RELB, HLA-B, SIX4, STK4, JUNB, PGM3, CCR7, CAMK4, IFNB1, JUN, SIX1, MAPK3, RIPK2, NFE2L2, LRRK1, WNT5A, CCL3, HAX1, NFKBID, TFE3, NFKBIA, AZI2, IFNA2, IFNA1, MEIS2, IFNA7, IFNA5, IFNA4, IFNA8, RUNX2, RUNX3, FBXO7, KLF6, MYO1E, TGFBR2, TET2, PLCG2, TGFBR3, SPTA1, ADAR, NKAP, IFNA21, …	1.79135	1.44526e-07	2.16996e-06
GO:0002520: immune system development	117	7.26708	1.65323e-09	STAT5B, FST, RORA, VPS33B, IL10, CITED2, B2M, N4BP2L2, WNT4, CDKN2B, ISG15, IL15RA, PTBP3, FAS, ADAM8, SATB1, LIG1, IL27, RELB, HLA-B, SIX4, CD40, STK4, JUNB, PGM3, CCR7, CAMK4, IFNB1, JUN, SIX1, MAPK3, RIPK2, NFE2L2, TNFAIP3, LRRK1, WNT5A, CCL3, HAX1, NFKBID, TFE3, NFKBIA, AZI2, IFNA2, IFNA1, MEIS2, IFNA7, IFNA5, IFNA4, IFNA8, RUNX2, RUNX3, FBXO7, KLF6, MYO1E, TGFBR2, TET2, PLCG2, TGFBR3, SPTA1,…	1.75761	2.1276e-07	3.30095e-06
GO:0002250: adaptive immune response	72	4.47205	1.94902e-09	IFNA21, MICA, APLF, IL6ST, RORA, NFKB2, IL10, B2M, IL4R, IL1B, ERAP2, CLEC4C, FAS, CEACAM1, LTA, TRPM4, ICAM1, LAIR1, BCL10, IL27, SLA2, RELB, HLA-A, HLA-B, CTSS, CD40, HLA-E, PRKCQ, PRKD2, BTN3A1, TNFSF13B, CAMK4, CD80, IL20RB, LAX1, IFNB1, RIPK2, ADAM17, TNFAIP3, BTN3A3, BTN3A2, ICOSLG, HLA-DQB1, ORAI1, TNF, C3, TFE3, RSAD2, IFNW1, ALCAM, IFNA2, IFNA1, IFNA7, IFNA5, TAP1, IFNA4, BCL3, IFNA8, CD…	2.11429	2.3925e-07	3.89154e-06
GO:0030097: hemopoiesis	106	6.58385	7.7267e-09	STAT5B, FST, RORA, VPS33B, IL10, CITED2, B2M, N4BP2L2, WNT4, CDKN2B, ISG15, IL15RA, PTBP3, FAS, ADAM8, SATB1, IL27, RELB, HLA-B, STK4, JUNB, PGM3, CCR7, CAMK4, IFNB1, JUN, RIPK2, NFE2L2, LRRK1, WNT5A, CCL3, HAX1, NFKBID, TFE3, NFKBIA, AZI2, IFNA2, IFNA1, MEIS2, IFNA7, IFNA5, IFNA4, IFNA8, RUNX2, RUNX3, FBXO7, KLF6, MYO1E, TGFBR2, TET2, PLCG2, TGFBR3, SPTA1, ADAR, NKAP, IFNA21, PREX1, MITF, FOS, A…	1.76906	8.11201e-07	1.54276e-05
GO:0030098: lymphocyte differentiation	56	3.47826	2.41081e-08	NKAP, IFNA21, PREX1, STAT5B, RORA, IL10, B2M, WNT4, IL4R, IL15RA, FAS, ADAM8, AP3B1, EGR1, SATB1, PTGER4, GPR18, IL27, RELB, CD83, CCR7, CD80, CAMK4, IFNB1, ADAM17, RIPK2, NFKBID, RSAD2, IFNW1, ZFP36L1, ZFP36L2, IFNA2, IFNA1, IFNA7, XBP1, IFNA5, IFNA4, BCL3, IFNA8, RUNX2, CD27, FBXO7, KLF6, IL2RA, TNFSF4, CEBPG, TGFBR2, IFNA10, PLCG2, IRF1, IFNA14, JAK3, IRF4, IFNA13, IFNA16, IFNA17	2.22796	2.28998e-06	4.81358e-05
GO:0046651: lymphocyte proliferation	50	3.10559	2.85321e-08	IFNA21, IL6ST, STAT5B, IL10, WNT4, IL1B, SATB1, IL27, EFNB1, HLA-A, TNFRSF14, CD40, HLA-E, PRKCQ, CD38, BTN3A1, CD80, IL20RB, TNFSF13B, IFNB1, RIPK2, HLA-DPA1, ICOSLG, PSMB10, IFNW1, BTN2A2, CCL5, AZI2, IFNA2, IFNA1, IFNA7, IFNA5, IFNA4, IFNA8, GPNMB, PELI1, IL2RA, TNFSF4, IFNA10, IDO1, P2RX7, CD300A, IRF1, IFNA14, CHRNB2, SPTA1, IFNA13, JAK3, IFNA16, IFNA17	2.34474	2.61675e-06	5.6969e-05
GO:0032943: mononuclear cell proliferation	50	3.10559	3.66279e-08	IFNA21, IL6ST, STAT5B, IL10, WNT4, IL1B, SATB1, IL27, EFNB1, HLA-A, TNFRSF14, CD40, HLA-E, PRKCQ, CD38, BTN3A1, CD80, IL20RB, TNFSF13B, IFNB1, RIPK2, HLA-DPA1, ICOSLG, PSMB10, IFNW1, BTN2A2, CCL5, AZI2, IFNA2, IFNA1, IFNA7, IFNA5, IFNA4, IFNA8, GPNMB, PELI1, IL2RA, TNFSF4, IFNA10, IDO1, P2RX7, CD300A, IRF1, IFNA14, CHRNB2, SPTA1, IFNA13, JAK3, IFNA16, IFNA17	2.32704	3.21158e-06	7.31336e-05
GO:0030155: regulation of cell adhesion	93	5.7764	4.79061e-08	NKAP, DLC1, IL6ST, PREX1, STAT5B, VPS33B, IL10, CITED2, WNT4, IL4R, MAP3K8, ILK, SERPINE1, IL1B, ADAM8, ANGPT2, CEACAM1, AP3B1, PTPRJ, ICAM1, BCL10, STX4, PTPRG, IL27, EFNB1, HLA-A, TNFRSF14, HLA-E, PTPRO, MYADM, HLA-DQA1, CD83, PRKCQ, PRKD2, CCR7, RND1, CRKL, TNFSF13B, IL20RB, CAMK4, CD80, IFNB1, LAX1, RIPK2, ABAT, HLA-DPA1, COL1A1, ICOSLG, KIF26B, GBP1, HLA-DRA, HLA-DQB1, WNT5A, GCNT2, TNF, NFK…	1.78383	4.0664e-06	9.56523e-05
GO:0002521: leukocyte differentiation	74	4.59627	6.49651e-08	NKAP, IFNA21, PREX1, STAT5B, MITF, RORA, IL10, CITED2, B2M, FOS, WNT4, IL4R, IL15RA, FAS, ADAM8, CEACAM1, AP3B1, EGR1, SATB1, PTGER4, GPR18, IL27, RELB, HLA-B, JUNB, DHRS2, CD83, CCR7, CAMK4, CD80, IFNB1, JUN, RIPK1, RIPK2, ADAM17, LRRK1, CCL3, TNF, NFKBID, HAX1, TFE3, RSAD2, IFNW1, AZI2, ZFP36L1, ZFP36L2, IFNA2, IFNA1, IFNA7, XBP1, IFNA5, IFNA4, BCL3, IFNA8, RUNX2, CD27, FBXO7, KLF6, IL2RA, TNFS…	1.92546	5.18355e-06	0.000129713
GO:0070661: leukocyte proliferation	51	3.1677	8.42781e-08	IFNA21, IL6ST, STAT5B, IL10, WNT4, IL1B, SATB1, IL27, EFNB1, HLA-A, TNFRSF14, CD40, HLA-E, PRKCQ, CD38, BTN3A1, CD80, IL20RB, TNFSF13B, IFNB1, RIPK2, HLA-DPA1, TNFAIP3, ICOSLG, PSMB10, IFNW1, BTN2A2, CCL5, AZI2, IFNA2, IFNA1, IFNA7, IFNA5, IFNA4, IFNA8, GPNMB, PELI1, IL2RA, TNFSF4, IFNA10, IDO1, P2RX7, CD300A, IRF1, IFNA14, CHRNB2, SPTA1, IFNA13, JAK3, IFNA16, IFNA17	2.24643	6.46589e-06	0.000168275
GO:0022407: regulation of cell-cell adhesion	63	3.91304	1.41687e-07	NKAP, IL6ST, STAT5B, VPS33B, IL10, CITED2, WNT4, IL4R, MAP3K8, IL1B, ADAM8, CEACAM1, AP3B1, BCL10, IL27, EFNB1, HLA-A, TNFRSF14, HLA-E, MYADM, HLA-DQA1, PRKCQ, CD83, CCR7, TNFSF13B, CD80, CAMK4, IL20RB, LAX1, IFNB1, ABAT, RIPK2, HLA-DPA1, ICOSLG, KIF26B, HLA-DRA, HLA-DQB1, WNT5A, TNF, GCNT2, NFKBID, BTN2A2, CCL5, IFNA2, XBP1, TNR, GPNMB, CD27, PELI1, IL2RA, TNFSF4, PODXL, IL1RN, TGFBR2, DUSP22, N…	2.01295	1.04677e-05	0.000282901
GO:0098609: cell-cell adhesion	144	8.9441	2.09199e-07	MICA, ZC3HAV1, IL6ST, STAT5B, RORA, VPS33B, IL10, CITED2, B2M, CD48, WNT4, ILK, LRRC59, MAP3K8, IL1B, FAS, ADAM8, FNDC3A, BCL10, SATB1, DAB2IP, STK24, EFNB1, IL27, RELB, HLA-A, TNFRSF14, HLA-E, HLA-DQA1, JUP, NCAM2, BTN3A1, CCR7, CAMK4, ATP2C1, IFNB1, USO1, ABAT, RIPK2, HLA-DPA1, GIGYF2, KIF26B, HLA-DRA, WNT5A, GCNT2, NFKBID, STK10, ASAP1, CCL5, AZI2, ALCAM, IFNA2, IFNA1, IFNA7, ITGAX, IFNA5, ITG…	1.52577	1.49034e-05	0.000417698
GO:0050865: regulation of cell activation	74	4.59627	5.94982e-07	NKAP, MICA, APLF, IL6ST, STAT5B, RORA, VPS33B, IL10, IL4R, MAP3K8, IL15RA, IL1B, FAS, ADAM8, CEACAM1, AP3B1, BCL10, STX4, STAP1, IL27, EFNB1, SLA2, HLA-A, TNFRSF14, CD40, HLA-E, HLA-DQA1, CD38, PRKCQ, CD83, CCR7, TNFSF13B, CAMK4, CD80, IL20RB, LAX1, IFNB1, RIPK2, ABAT, HLA-DPA1, TNFAIP3, ICOSLG, HLA-DRA, HLA-DQB1, WNT5A, GCLC, NFKBID, BTN2A2, CCL5, ZFP36L1, ZFP36L2, IFNA2, XBP1, ZC3H12A, GPNMB, C…	1.82169	3.82845e-05	0.00118797
GO:0007155: cell adhesion	192	11.9255	9.99435e-07	DLC1, MICA, ZC3HAV1, IL6ST, STAT5B, RORA, VPS33B, IL10, B2M, CITED2, CD48, WNT4, FAP, ILK, SERPINE1, LRRC59, MAP3K8, IL1B, FAS, ADAM8, FNDC3A, SPON1, PTPRJ, BCL10, SATB1, DAB2IP, PTPRG, STK24, EFNB1, IL27, RELB, HLA-A, PTPRS, CCL4L1, TNFRSF14, HLA-E, PTPRO, HLA-DQA1, JUP, NCAM2, CCR7, BTN3A1, RND1, CAMK4, ATP2C1, IFNB1, USO1, ABAT, RIPK2, TESK2, HLA-DPA1, COL1A1, DST, GIGYF2, KIF26B, GBP1, HLA-DR…	1.39376	6.18159e-05	0.00199552
GO:0022610: biological adhesion	192	11.9255	1.31152e-06	DLC1, MICA, ZC3HAV1, IL6ST, STAT5B, RORA, VPS33B, IL10, B2M, CITED2, CD48, WNT4, FAP, ILK, SERPINE1, LRRC59, MAP3K8, IL1B, FAS, ADAM8, FNDC3A, SPON1, PTPRJ, BCL10, SATB1, DAB2IP, PTPRG, STK24, EFNB1, IL27, RELB, HLA-A, PTPRS, CCL4L1, TNFRSF14, HLA-E, PTPRO, HLA-DQA1, JUP, NCAM2, CCR7, BTN3A1, RND1, CAMK4, ATP2C1, IFNB1, USO1, ABAT, RIPK2, TESK2, HLA-DPA1, COL1A1, DST, GIGYF2, KIF26B, GBP1, HLA-DR…	1.38886	7.86784e-05	0.00261864
GO:0002694: regulation of leukocyte activation	69	4.28571	1.59826e-06	NKAP, MICA, APLF, IL6ST, STAT5B, RORA, IL10, IL4R, MAP3K8, IL15RA, IL1B, FAS, ADAM8, CEACAM1, AP3B1, BCL10, STX4, STAP1, IL27, EFNB1, SLA2, HLA-A, TNFRSF14, CD40, HLA-E, HLA-DQA1, PRKCQ, CD38, CD83, CCR7, TNFSF13B, CAMK4, CD80, IL20RB, LAX1, IFNB1, RIPK2, HLA-DPA1, TNFAIP3, ICOSLG, HLA-DRA, HLA-DQB1, WNT5A, NFKBID, BTN2A2, CCL5, ZFP36L1, ZFP36L2, IFNA2, XBP1, ZC3H12A, GPNMB, CD27, FBXO7, PELI1, I…	1.81838	9.30799e-05	0.00319114
GO:1903037: regulation of leukocyte cell-cell adhesion	51	3.1677	2.62999e-06	NKAP, IL6ST, STAT5B, IL10, IL4R, MAP3K8, IL1B, ADAM8, CEACAM1, AP3B1, BCL10, IL27, EFNB1, HLA-A, TNFRSF14, HLA-E, HLA-DQA1, PRKCQ, CD83, CCR7, CD80, CAMK4, IL20RB, TNFSF13B, LAX1, IFNB1, RIPK2, HLA-DPA1, ICOSLG, HLA-DRA, HLA-DQB1, TNF, NFKBID, BTN2A2, CCL5, IFNA2, XBP1, GPNMB, CD27, PELI1, TNFSF4, IL2RA, TGFBR2, DUSP22, NR4A3, IDO1, CD300A, IRF1, IRF4, SPTA1, JAK3	2.00958	0.000142743	0.00525107
GO:0030217: T cell differentiation	38	2.36025	2.69985e-06	NKAP, NFKBID, PREX1, STAT5B, RSAD2, RORA, B2M, ZFP36L1, IFNA2, ZFP36L2, WNT4, XBP1, IL4R, BCL3, FAS, ADAM8, RUNX2, CD27, AP3B1, EGR1, SATB1, TNFSF4, IL2RA, PTGER4, GPR18, IL27, RELB, TGFBR2, CD83, CCR7, CD80, CAMK4, IFNB1, IRF1, ADAM17, RIPK2, IRF4, JAK3	2.29739	0.000143604	0.00539056
GO:0051249: regulation of lymphocyte activation	62	3.85093	2.71151e-06	NKAP, MICA, APLF, IL6ST, STAT5B, IL10, IL4R, MAP3K8, IL15RA, IL1B, FAS, ADAM8, CEACAM1, AP3B1, BCL10, IL27, EFNB1, SLA2, HLA-A, TNFRSF14, CD40, HLA-E, HLA-DQA1, PRKCQ, CD38, CD83, CCR7, TNFSF13B, CAMK4, CD80, IL20RB, LAX1, IFNB1, RIPK2, HLA-DPA1, TNFAIP3, ICOSLG, HLA-DRA, HLA-DQB1, NFKBID, BTN2A2, CCL5, ZFP36L1, ZFP36L2, IFNA2, XBP1, GPNMB, CD27, FBXO7, PELI1, IL2RA, TNFSF4, TGFBR2, DUSP22, IDO1,…	1.8605	0.000143269	0.00541383
GO:0050863: regulation of T cell activation	49	3.04348	3.64397e-06	HLA-DQB1, NKAP, NFKBID, IL6ST, STAT5B, BTN2A2, CCL5, IL10, IFNA2, XBP1, IL4R, MAP3K8, IL1B, GPNMB, ADAM8, CD27, CEACAM1, AP3B1, BCL10, PELI1, TNFSF4, IL2RA, IL27, EFNB1, TGFBR2, HLA-A, DUSP22, TNFRSF14, IDO1, HLA-E, HLA-DQA1, CD83, PRKCQ, CCR7, TNFSF13B, CD80, IL20RB, CAMK4, LAX1, CD300A, IFNB1, IRF1, RIPK2, HLA-DPA1, IRF4, JAK3, SPTA1, ICOSLG, HLA-DRA	2.02118	0.000187565	0.00727552
GO:0045785: positive regulation of cell adhesion	57	3.54037	1.26326e-05	NKAP, IL6ST, PREX1, STAT5B, IL10, CITED2, WNT4, IL4R, MAP3K8, ILK, IL1B, ADAM8, AP3B1, PTPRJ, BCL10, STX4, EFNB1, HLA-A, TNFRSF14, HLA-E, MYADM, HLA-DQA1, PRKCQ, PRKD2, CD83, CCR7, CRKL, TNFSF13B, CD80, RIPK2, HLA-DPA1, ICOSLG, KIF26B, HLA-DRA, HLA-DQB1, WNT5A, TNF, GCNT2, TFE3, NINJ1, CALR, CCL5, TPM1, ABI3BP, XBP1, ITGAV, DMD, CD27, IL2RA, TNFSF4, PODXL, TGFBR2, NR4A3, ITGA5, JAK2, SPTA1, JAK3	1.82597	0.00053887	0.0252199
GO:0022409: positive regulation of cell-cell adhesion	40	2.48447	4.63901e-05	HLA-DQB1, NKAP, WNT5A, TNF, GCNT2, IL6ST, STAT5B, CCL5, IL10, CITED2, XBP1, IL4R, MAP3K8, IL1B, ADAM8, CD27, AP3B1, BCL10, TNFSF4, IL2RA, EFNB1, PODXL, TGFBR2, HLA-A, TNFRSF14, NR4A3, HLA-E, HLA-DQA1, CD83, PRKCQ, CCR7, TNFSF13B, CD80, RIPK2, HLA-DPA1, JAK3, SPTA1, ICOSLG, KIF26B, HLA-DRA	1.98925	0.00164378	0.0925847
GO:0045619: regulation of lymphocyte differentiation	26	1.61491	0.000138932	NKAP, NFKBID, STAT5B, ZFP36L1, IFNA2, ZFP36L2, XBP1, IL4R, IL15RA, FAS, ADAM8, CD27, FBXO7, AP3B1, TNFSF4, IL2RA, IL27, TGFBR2, CD83, CAMK4, CD80, IFNB1, IRF1, RIPK2, JAK3, IRF4	2.29048	0.00411277	0.277035
GO:0042098: T cell proliferation	30	1.86335	0.000150886	PSMB10, IL6ST, STAT5B, BTN2A2, CCL5, IL10, WNT4, IL1B, GPNMB, SATB1, PELI1, TNFSF4, IL2RA, EFNB1, HLA-A, TNFRSF14, IDO1, HLA-E, PRKCQ, P2RX7, BTN3A1, TNFSF13B, CD80, IL20RB, IRF1, RIPK2, HLA-DPA1, SPTA1, JAK3, ICOSLG	2.12644	0.00435286	0.300838
GO:0046634: regulation of alpha-beta T cell activation	17	1.0559	0.000167603	NKAP, TNFSF4, IL27, TGFBR2, HLA-A, TNFRSF14, HLA-E, PRKCQ, CD83, CD80, CD300A, IL4R, IRF1, RIPK2, IRF4, JAK3, AP3B1	2.91204	0.00464916	0.334116
GO:1902105: regulation of leukocyte differentiation	37	2.29814	0.000324984	NKAP, CCL3, TNF, HAX1, NFKBID, TFE3, MITF, STAT5B, ZFP36L1, IFNA2, FOS, ZFP36L2, XBP1, IL4R, IL15RA, FAS, ADAM8, CD27, CEACAM1, AP3B1, FBXO7, TNFSF4, IL2RA, IL27, CREB1, TGFBR2, HLA-B, CD83, CD80, CAMK4, IFNB1, JUN, RIPK1, IRF1, RIPK2, IRF4, JAK3	1.87022	0.00792387	0.646888
GO:1903039: positive regulation of leukocyte cell-cell adhesion	34	2.1118	0.000353781	HLA-DQB1, NKAP, TNF, IL6ST, STAT5B, CCL5, XBP1, IL4R, MAP3K8, IL1B, ADAM8, CD27, AP3B1, BCL10, TNFSF4, IL2RA, EFNB1, TGFBR2, HLA-A, TNFRSF14, NR4A3, HLA-E, HLA-DQA1, CD83, PRKCQ, CCR7, TNFSF13B, CD80, RIPK2, HLA-DPA1, JAK3, SPTA1, ICOSLG, HLA-DRA	1.92355	0.00844259	0.704017
GO:0042129: regulation of T cell proliferation	26	1.61491	0.000463491	IL6ST, STAT5B, BTN2A2, CCL5, IL10, IL1B, GPNMB, PELI1, IL2RA, TNFSF4, IL27, EFNB1, HLA-A, TNFRSF14, IDO1, HLA-E, PRKCQ, CD80, IL20RB, TNFSF13B, IRF1, RIPK2, HLA-DPA1, SPTA1, JAK3, ICOSLG	2.12362	0.0108206	0.921379
GO:1903706: regulation of hemopoiesis	45	2.79503	0.000633388	NKAP, CCL3, TNF, NFKBID, HAX1, TFE3, STAT5B, MITF, NFKBIA, ZFP36L1, IFNA2, FOS, ZFP36L2, N4BP2L2, MEIS2, ISG15, XBP1, IL4R, IL15RA, FAS, ADAM8, CD27, CEACAM1, AP3B1, FBXO7, ZFP36, TNFSF4, IL2RA, IL27, GPR171, CREB1, TGFBR2, HLA-B, CD83, CD80, CAMK4, IFNB1, JUN, MAPK14, RIPK1, IRF1, RIPK2, IRF4, JAK3, NFE2L2	1.69207	0.0137176	1.25709
GO:0045580: regulation of T cell differentiation	21	1.30435	0.00069974	NKAP, TNFSF4, IL2RA, NFKBID, IL27, TGFBR2, STAT5B, IFNA2, CD83, CAMK4, CD80, IFNB1, XBP1, IL4R, IRF1, RIPK2, IRF4, JAK3, ADAM8, CD27, AP3B1	2.29204	0.0148621	1.38791
GO:0050867: positive regulation of cell activation	44	2.73292	0.000700504	HLA-DQB1, NKAP, WNT5A, IL6ST, STAT5B, CCL5, IL10, XBP1, IL4R, MAP3K8, IL15RA, IL1B, ADAM8, CD27, AP3B1, BCL10, PELI1, STX4, TNFSF4, IL2RA, STAP1, EFNB1, TGFBR2, HLA-A, TNFRSF14, NR4A3, CD40, HLA-E, CAPN3, HLA-DQA1, CD38, CD83, PRKCQ, CCR7, TNFSF13B, CD80, RIPK2, CHRNB2, HLA-DPA1, JAK2, JAK3, SPTA1, ICOSLG, HLA-DRA	1.69583	0.0148388	1.38942
GO:0050870: positive regulation of T cell activation	32	1.98758	0.00080965	HLA-DQB1, NKAP, IL6ST, STAT5B, CCL5, XBP1, IL4R, MAP3K8, IL1B, ADAM8, CD27, AP3B1, BCL10, IL2RA, TNFSF4, EFNB1, TGFBR2, HLA-A, TNFRSF14, HLA-E, HLA-DQA1, CD83, PRKCQ, CCR7, TNFSF13B, CD80, RIPK2, HLA-DPA1, SPTA1, JAK3, ICOSLG, HLA-DRA	1.87937	0.0164767	1.60425
GO:0050670: regulation of lymphocyte proliferation	30	1.86335	0.00132816	IL6ST, STAT5B, BTN2A2, CCL5, IL10, IL1B, GPNMB, PELI1, TNFSF4, IL2RA, IL27, EFNB1, HLA-A, TNFRSF14, IDO1, CD40, HLA-E, CD38, PRKCQ, TNFSF13B, CD80, IL20RB, CD300A, IRF1, RIPK2, CHRNB2, HLA-DPA1, SPTA1, JAK3, ICOSLG	1.86869	0.0252291	2.61874
GO:0002696: positive regulation of leukocyte activation	42	2.6087	0.00133654	HLA-DQB1, NKAP, WNT5A, IL6ST, STAT5B, CCL5, IL10, XBP1, IL4R, MAP3K8, IL15RA, IL1B, ADAM8, CD27, AP3B1, BCL10, PELI1, STX4, TNFSF4, IL2RA, STAP1, EFNB1, TGFBR2, HLA-A, TNFRSF14, NR4A3, CD40, HLA-E, HLA-DQA1, CD83, CD38, PRKCQ, CCR7, TNFSF13B, CD80, RIPK2, CHRNB2, HLA-DPA1, JAK3, SPTA1, ICOSLG, HLA-DRA	1.66559	0.0253261	2.63506
GO:0070663: regulation of leukocyte proliferation	31	1.92547	0.00141911	IL6ST, STAT5B, BTN2A2, CCL5, IL10, IL1B, GPNMB, PELI1, TNFSF4, IL2RA, IL27, EFNB1, HLA-A, TNFRSF14, IDO1, CD40, HLA-E, CD38, PRKCQ, TNFSF13B, CD80, IL20RB, CD300A, IRF1, RIPK2, CHRNB2, HLA-DPA1, JAK3, SPTA1, TNFAIP3, ICOSLG	1.83814	0.0267438	2.79567
GO:0032944: regulation of mononuclear cell proliferation	30	1.86335	0.0014374	IL6ST, STAT5B, BTN2A2, CCL5, IL10, IL1B, GPNMB, PELI1, TNFSF4, IL2RA, IL27, EFNB1, HLA-A, TNFRSF14, IDO1, CD40, HLA-E, CD38, PRKCQ, TNFSF13B, CD80, IL20RB, CD300A, IRF1, RIPK2, CHRNB2, HLA-DPA1, SPTA1, JAK3, ICOSLG	1.8593	0.0270204	2.83123
GO:1902107: positive regulation of leukocyte differentiation	21	1.30435	0.00433736	NKAP, TNF, TNFSF4, IL2RA, HAX1, CREB1, TGFBR2, STAT5B, ZFP36L1, CD83, FOS, CD80, XBP1, JUN, RIPK1, IL4R, RIPK2, IL15RA, ADAM8, CD27, AP3B1	1.9771	0.0678007	8.31312
GO:0050671: positive regulation of lymphocyte proliferation	21	1.30435	0.00473307	PELI1, TNFSF4, IL2RA, IL6ST, EFNB1, STAT5B, HLA-A, CD40, HLA-E, CCL5, PRKCQ, CD38, TNFSF13B, CD80, RIPK2, IL1B, CHRNB2, HLA-DPA1, JAK3, SPTA1, ICOSLG	1.96212	0.072635	9.03796
GO:0032946: positive regulation of mononuclear cell proliferation	21	1.30435	0.00515813	PELI1, TNFSF4, IL2RA, IL6ST, EFNB1, STAT5B, HLA-A, CD40, HLA-E, CCL5, PRKCQ, CD38, TNFSF13B, CD80, RIPK2, IL1B, CHRNB2, HLA-DPA1, JAK3, SPTA1, ICOSLG	1.94737	0.0783115	9.81049
GO:0042102: positive regulation of T cell proliferation	17	1.0559	0.00527122	TNFSF4, IL2RA, IL6ST, EFNB1, STAT5B, HLA-A, HLA-E, CCL5, PRKCQ, TNFSF13B, CD80, RIPK2, IL1B, HLA-DPA1, JAK3, SPTA1, ICOSLG	2.13946	0.0792117	10.015
GO:0051251: positive regulation of lymphocyte activation	37	2.29814	0.00574873	HLA-DQB1, NKAP, IL6ST, STAT5B, CCL5, XBP1, IL4R, MAP3K8, IL1B, IL15RA, ADAM8, CD27, AP3B1, BCL10, PELI1, TNFSF4, IL2RA, EFNB1, TGFBR2, HLA-A, TNFRSF14, CD40, HLA-E, HLA-DQA1, CD83, CD38, PRKCQ, CCR7, TNFSF13B, CD80, RIPK2, CHRNB2, HLA-DPA1, JAK3, SPTA1, ICOSLG, HLA-DRA	1.59001	0.085609	10.8735
GO:1903708: positive regulation of hemopoiesis	24	1.49068	0.00630384	NKAP, TNF, TNFSF4, IL2RA, HAX1, CREB1, TGFBR2, STAT5B, ZFP36L1, N4BP2L2, CD83, FOS, ISG15, CD80, XBP1, JUN, RIPK1, MAPK14, IL4R, RIPK2, IL15RA, ADAM8, CD27, AP3B1	1.81595	0.0911394	11.8619
GO:0046637: regulation of alpha-beta T cell differentiation	11	0.68323	0.00702066	NKAP, CD83, TNFSF4, CD80, IL27, IL4R, TGFBR2, RIPK2, IRF4, JAK3, AP3B1	2.66013	0.0997435	13.1227
GO:0070665: positive regulation of leukocyte proliferation	21	1.30435	0.00841721	PELI1, TNFSF4, IL2RA, IL6ST, EFNB1, STAT5B, HLA-A, CD40, HLA-E, CCL5, PRKCQ, CD38, TNFSF13B, CD80, RIPK2, IL1B, CHRNB2, HLA-DPA1, JAK3, SPTA1, ICOSLG	1.86331	0.115407	15.5301
GO:0045582: positive regulation of T cell differentiation	13	0.807453	0.00891424	NKAP, CD83, IL2RA, TNFSF4, CD80, XBP1, IL4R, STAT5B, TGFBR2, RIPK2, ADAM8, CD27, AP3B1	2.32367	0.120181	16.3715
GO:0046635: positive regulation of alpha-beta T cell activation	11	0.68323	0.00925062	NKAP, PRKCQ, CD83, TNFSF4, CD80, IL4R, TGFBR2, HLA-A, RIPK2, HLA-E, AP3B1	2.55975	0.123819	16.9364
GO:0045621: positive regulation of lymphocyte differentiation	14	0.869565	0.012927	NKAP, TNFSF4, IL2RA, TGFBR2, STAT5B, CD83, CD80, XBP1, IL4R, RIPK2, IL15RA, ADAM8, CD27, AP3B1	2.13169	0.161099	22.8787
GO:0030099: myeloid cell differentiation	40	2.48447	0.0195895	NKAP, CCL3, TNF, HAX1, TFE3, STAT5B, MITF, PML, NFKBIA, ABI1, VPS33B, CITED2, ZFP36L1, FOS, MEIS2, ISG15, CDKN2B, PTBP3, GFI1, CEACAM1, ZFP36, GPR171, CREB1, CEBPG, RELB, TGFBR2, TET2, JUNB, CASP10, DHRS2, CCR7, CAMK4, JUN, MAPK14, RIPK1, TGFBR3, JAK2, IRF4, LRRK1, ADAR	1.43829	0.218285	32.6333
GO:0046638: positive regulation of alpha-beta T cell differentiation	8	0.496894	0.0351367	NKAP, CD83, TNFSF4, CD80, IL4R, TGFBR2, RIPK2, AP3B1	2.52991	0.329116	51.0408
GO:0031295: T cell costimulation	12	0.745342	0.0616272	HLA-DQB1, CCR7, TNFSF4, TNFSF13B, CD80, EFNB1, MAP3K8, TNFRSF14, HLA-DPA1, ICOSLG, HLA-DQA1, HLA-DRA	1.82716	0.473139	71.9179
GO:0031294: lymphocyte costimulation	12	0.745342	0.0662132	HLA-DQB1, CCR7, TNFSF4, TNFSF13B, CD80, EFNB1, MAP3K8, TNFRSF14, HLA-DPA1, ICOSLG, HLA-DQA1, HLA-DRA	1.80488	0.492037	74.5348
GO:0045637: regulation of myeloid cell differentiation	20	1.24224	0.206056	ZFP36, CCL3, TNF, HAX1, CREB1, GPR171, STAT5B, MITF, TFE3, NFKBIA, ZFP36L1, FOS, MEIS2, CAMK4, ISG15, JUN, RIPK1, MAPK14, FAS, CEACAM1	1.29145	0.813595	99.002
Annotation Cluster 13 - Enrichment Score: 5.518
Term:	Count	%	P-value	Genes	Fold Enrichment	Benjamini-Hochberg FDR	FDR
GO:0032496: response to lipopolysaccharide	56	3.47826	9.39755e-09	EDN1, NFKB1, ANKRD1, SGMS1, NFKB2, CXCL11, IL10, B2M, CXCL10, FOS, SERPINE1, IL1B, FAS, LTA, ZFP36, ICAM1, DAB2IP, PTGER4, STAP1, TNFRSF14, CD40, JUNB, TNFRSF9, CCR7, CD80, JUN, MAPK3, TFPI, ADAM17, RIPK2, TNFAIP3, TMED7-TICAM2, WNT5A, CCL3, TNF, LITAF, CXCL9, NFKBIA, MAPKAPK2, CCL5, CMPK2, GCH1, XBP1, IL10RA, ZC3H12A, GFI1, CD27, PELI1, TNFSF4, IDO1, PCK2, NFKBIL1, P2RX7, MAPK14, PLCG2, JAK2	2.28698	9.61321e-07	1.87638e-05
GO:0002237: response to molecule of bacterial origin	57	3.54037	1.87523e-08	EDN1, NFKB1, ANKRD1, SGMS1, NFKB2, CXCL11, IL10, B2M, CXCL10, FOS, SERPINE1, IL1B, FAS, LTA, ZFP36, ICAM1, BCL10, DAB2IP, PTGER4, STAP1, TNFRSF14, CD40, JUNB, TNFRSF9, CCR7, CD80, JUN, MAPK3, TFPI, ADAM17, RIPK2, TNFAIP3, TMED7-TICAM2, WNT5A, CCL3, TNF, LITAF, CXCL9, NFKBIA, MAPKAPK2, CCL5, CMPK2, GCH1, XBP1, IL10RA, ZC3H12A, GFI1, CD27, PELI1, TNFSF4, IDO1, PCK2, NFKBIL1, P2RX7, MAPK14, PLCG2, J…	2.22468	1.84721e-06	3.74419e-05
GO:0071216: cellular response to biotic stimulus	36	2.23602	4.72589e-07	WNT5A, CCL3, TNF, LITAF, WFS1, NFKBIA, NFKB1, ANKRD1, SGMS1, CCL5, IL10, CXCL10, B2M, CMPK2, XBP1, SERPINE1, IL1B, ZC3H12A, HSPA5, GFI1, ZFP36, ICAM1, DAB2IP, TNFSF4, STAP1, CD40, NFKBIL1, DDIT3, CD80, MAPK14, MAPK3, TFPI, RIPK2, TNFAIP3, EIF2AK3, TMED7-TICAM2	2.53714	3.16868e-05	0.000943597
GO:0071222: cellular response to lipopolysaccharide	32	1.98758	8.64819e-07	WNT5A, CCL3, TNF, LITAF, NFKBIA, NFKB1, ANKRD1, SGMS1, CCL5, IL10, CXCL10, B2M, CMPK2, XBP1, SERPINE1, IL1B, ZC3H12A, GFI1, ZFP36, ICAM1, DAB2IP, TNFSF4, STAP1, CD40, NFKBIL1, CD80, MAPK14, MAPK3, TFPI, RIPK2, TNFAIP3, TMED7-TICAM2	2.64877	5.39079e-05	0.00172674
GO:0071219: cellular response to molecule of bacterial origin	32	1.98758	2.10061e-06	WNT5A, CCL3, TNF, LITAF, NFKBIA, NFKB1, ANKRD1, SGMS1, CCL5, IL10, CXCL10, B2M, CMPK2, XBP1, SERPINE1, IL1B, ZC3H12A, GFI1, ZFP36, ICAM1, DAB2IP, TNFSF4, STAP1, CD40, NFKBIL1, CD80, MAPK14, MAPK3, TFPI, RIPK2, TNFAIP3, TMED7-TICAM2	2.54624	0.000117201	0.00419412
GO:0009617: response to bacterium	74	4.59627	1.23481e-05	MICA, EDN1, NFKB1, ANKRD1, SGMS1, NFKB2, CXCL11, IL10, B2M, CXCL10, FOS, ISG15, ANG, HIST1H2BJ, SERPINE1, IL1B, FAS, LTA, ZFP36, ICAM1, BCL10, DAB2IP, PTGER4, STAP1, IL27, HLA-A, TNFRSF14, HLA-B, OPTN, CD40, HLA-E, JUNB, SERPINB9, TNFRSF9, CCR7, CD80, IFNB1, JUN, MAPK3, TFPI, RIPK2, ADAM17, TNFAIP3, TMED7-TICAM2, WNT5A, CCL3, TNF, LITAF, GSDMD, CXCL9, NFKBIA, MAPKAPK2, CCL5, GCH1, CMPK2, XBP1, IL…	1.6777	0.000535326	0.0246522
GO:0033993: response to lipid	97	6.02484	0.000759486	EDN1, STAT5B, RORB, SGMS1, RORA, ANKRD1, CXCL11, IL10, SETX, B2M, CXCL10, INSIG2, SERPINE1, IL1B, FAS, DAB2IP, STAP1, STRN3, PIM1, TNFRSF14, CD40, MED13, JUNB, CD38, CCR7, IFNB1, JUN, MAPK3, TFPI, RIPK2, COL1A1, TNFAIP3, WNT5A, CCL3, LITAF, NFKBIA, UBA5, MAPKAPK2, CALR, CCL5, CMPK2, KRAS, TRIM68, DNAJA1, PELI1, TRIP4, KLF9, ACER2, IL1RN, TGFBR2, NR4A3, NFKBIL1, ABCG1, P2RX7, PLCG2, SYNJ1, NFKB1, …	1.39109	0.0156228	1.50557
GO:0071396: cellular response to lipid	59	3.6646	0.00506604	EDN1, RORB, NFKB1, ANKRD1, RORA, SGMS1, IL10, B2M, SETX, CXCL10, SERPINE1, NR2F6, IL1B, ERRFI1, ZFP36, ICAM1, DAB2IP, STAP1, STRN3, PIM1, CD40, CDK7, MED13, CD80, IFNB1, MAPK3, TFPI, RIPK2, COL1A1, TNFAIP3, TMED7-TICAM2, WNT5A, CCL3, TNF, LITAF, NFKBIA, UBA5, NR3C1, CCL5, CALR, CMPK2, ZFP36L1, ZFP36L2, TRIM68, UFM1, XBP1, DNAJA1, ZC3H12A, GFI1, TNFSF4, TRIP4, KLF9, CREB1, NR4A3, FZD4, NFKBIL1, MA…	1.4296	0.0771115	9.64365
Annotation Cluster 14 - Enrichment Score: 5.463
Term:	Count	%	P-value	Genes	Fold Enrichment	Benjamini-Hochberg FDR	FDR
GO:0051252: regulation of RNA metabolic process	397	24.6584	9.96073e-10	HIST2H2AA3, HIST2H2AA4, FAM200A, RORB, RORA, HOXD10, CITED2, EPC2, ZNF777, ZNF776, CLK4, SERPINE1, ILK, PTBP3, ADAM8, ZNF391, ZNF43, ZNF45, ZNF44, ZNF506, LRRC1, ZNF501, MED13, ZNF788, JUP, ZNF233, SPAG8, ZNF235, IFNB1, JUN, MAPK3, MED18, TGIF1, EIF2AK3, ZNF613, ZNF79, NFKBID, NFKBIA, ZNF619, ZNF230, IFNA2, ZNF227, HEXIM2, ZNF799, CASZ1, ZNF624, RECQL5, DUSP22, SFMBT1, ZNF585A, GAS7, ZNF211, TRPS…	1.30152	1.37029e-07	1.98882e-06
GO:2001141: regulation of RNA biosynthetic process	384	23.8509	2.89803e-09	HIST2H2AA3, HIST2H2AA4, FAM200A, STAT5A, STAT5B, EDN1, SNIP1, FST, RORB, RORA, HOXD10, CITED2, N4BP2L2, ZNF777, EPC2, ZNF776, INSIG2, SERPINE1, ILK, ADAM8, S100A1, ZNF391, ZNF43, DAB2IP, ZNF45, ZNF44, PRAME, ZNF506, STRN3, LRRC1, PIM1, ZNF501, PARP10, CD40, MED13, JUP, ZNF788, CD38, ZNF233, SPAG8, ZNF235, CAMK4, IFNB1, PARP14, JUN, MLLT10, PARP15, PRDM5, MAPK3, MED18, TGIF1, EIF2AK3, ZNF613, ZNF7…	1.29967	3.35122e-07	5.7864e-06
GO:0006355: regulation of transcription, DNA-templated	379	23.5404	4.73886e-09	HIST2H2AA3, HIST2H2AA4, FAM200A, STAT5A, STAT5B, EDN1, SNIP1, FST, RORB, RORA, HOXD10, CITED2, N4BP2L2, ZNF777, EPC2, ZNF776, INSIG2, SERPINE1, ILK, ADAM8, S100A1, ZNF391, ZNF43, DAB2IP, ZNF45, PRAME, ZNF44, ZNF506, STRN3, LRRC1, PIM1, ZNF501, PARP10, CD40, MED13, JUP, ZNF788, CD38, ZNF233, SPAG8, ZNF235, CAMK4, IFNB1, PARP14, JUN, MLLT10, PARP15, PRDM5, MAPK3, MED18, TGIF1, EIF2AK3, ZNF613, ZNF7…	1.29734	5.32554e-07	9.4619e-06
GO:1903506: regulation of nucleic acid-templated transcription	380	23.6025	6.78543e-09	HIST2H2AA3, HIST2H2AA4, FAM200A, STAT5A, STAT5B, EDN1, SNIP1, FST, RORB, RORA, HOXD10, CITED2, N4BP2L2, ZNF777, EPC2, ZNF776, INSIG2, SERPINE1, ILK, ADAM8, S100A1, ZNF391, ZNF43, DAB2IP, ZNF45, PRAME, ZNF44, ZNF506, STRN3, LRRC1, PIM1, ZNF501, PARP10, CD40, MED13, JUP, ZNF788, CD38, ZNF233, SPAG8, ZNF235, CAMK4, IFNB1, PARP14, JUN, MLLT10, PARP15, PRDM5, MAPK3, MED18, TGIF1, EIF2AK3, ZNF613, ZNF7…	1.29287	7.31634e-07	1.35482e-05
GO:0097659: nucleic acid-templated transcription	389	24.1615	2.8319e-08	HIST2H2AA3, HIST2H2AA4, FAM200A, RORB, RORA, HOXD10, CITED2, EPC2, ZNF777, ZNF776, INTS6, SERPINE1, ILK, ADAM8, ZNF391, ZNF43, ZNF45, ZNF44, ZNF506, LRRC1, ZNF501, MED13, ZNF788, JUP, ZNF233, SPAG8, ZNF235, IFNB1, JUN, MAPK3, MED18, TGIF1, EIF2AK3, ZNF613, ZNF79, NFKBID, NFKBIA, ZNF619, ZNF230, IFNA2, ZNF227, HEXIM2, ZNF799, CASZ1, ZNF624, RECQL5, DUSP22, SFMBT1, ZNF585A, GAS7, ZNF211, TRPS1, ARF…	1.27225	2.62741e-06	5.65436e-05
GO:0010604: positive regulation of macromolecule metabolic process	307	19.0683	3.37458e-08	ALS2, DLC1, IL6ST, STAT5B, EDN1, RORB, RORA, SGMS1, HOXD10, CITED2, INSIG2, MAP3K8, SERPINE1, ILK, FAS, RAPGEF3, ADAM8, WNT10A, GTPBP1, DAB2IP, STRN3, VANGL2, PIM1, CD40, MED13, TANK, CD38, SPAG9, CCR7, SPAG8, CAMK4, SCYL2, IFNB1, MLLT10, JUN, MAPK3, EIF2AK3, ZNF613, GCNT2, ELL, NFKBIA, CHEK2, CALR, RIMS1, IFNA2, DUSP19, IFNA1, KRAS, IFNA7, IFNA5, IFNA4, IFNA8, AGRN, MAML3, ZNF622, KLF6, PELI1, I…	1.32575	2.99175e-06	6.7379e-05
GO:0010556: regulation of macromolecule biosynthetic process	417	25.9006	4.97178e-08	HIST2H2AA3, HIST2H2AA4, FAM200A, RORB, RORA, HOXD10, CITED2, ZNF777, EPC2, ZNF776, SERPINE1, ILK, ADAM8, ZNF391, ZNF43, ZNF45, ZNF44, ZNF506, LRRC1, ZNF501, MED13, ZNF788, JUP, ZNF233, SPAG8, ZNF235, IFNB1, JUN, MAPK3, MED18, TGIF1, EIF2AK3, ZNF613, ZNF79, NFKBID, NFKBIA, ZNF619, ZNF230, IFNA2, ZNF227, PPP1R3B, HEXIM2, ZNF799, CASZ1, ZNF624, RECQL5, ACER2, DUSP22, SFMBT1, ZNF585A, GAS7, RGS2, ZNF…	1.25225	4.13226e-06	9.92696e-05
GO:0009893: positive regulation of metabolic process	323	20.0621	6.14824e-08	ALS2, DLC1, IL6ST, STAT5B, EDN1, RORB, RORA, SGMS1, HOXD10, CITED2, INSIG2, MAP3K8, SERPINE1, ILK, FAS, RAPGEF3, ADAM8, DDAH1, WNT10A, GTPBP1, DAB2IP, STRN3, VANGL2, PIM1, CD40, MED13, TANK, CD38, SPAG9, CCR7, SPAG8, CAMK4, SCYL2, IFNB1, MLLT10, JUN, MAPK3, ABAT, EIF2AK3, ZNF613, GCNT2, ELL, NFKBIA, CHEK2, CALR, RIMS1, IFNA2, DUSP19, IFNA1, KRAS, IFNA7, IFNA5, IFNA4, IFNA8, AGRN, MAML3, ZNF622, K…	1.30526	5.00578e-06	0.00012276
GO:0006351: transcription, DNA-templated	372	23.1056	6.70733e-08	HIST2H2AA3, HIST2H2AA4, FAM200A, STAT5A, STAT5B, FST, EDN1, RORB, RORA, HOXD10, CITED2, N4BP2L2, ZNF777, EPC2, ZNF776, INSIG2, INTS6, SERPINE1, ILK, ADAM8, S100A1, ZNF391, ZNF43, DAB2IP, ZNF45, PRAME, ZNF44, ZNF506, STRN3, LRRC1, PIM1, ZNF501, PARP10, CD40, MED13, JUP, ZNF788, CD38, ZNF233, SPAG8, ZNF235, CAMK4, IFNB1, PARP14, MLLT10, JUN, PARP15, PRDM5, MAPK3, MED18, TGIF1, EIF2AK3, ZNF613, ZNF7…	1.27268	5.24682e-06	0.000133923
GO:0032774: RNA biosynthetic process	396	24.5963	1.59701e-07	HIST2H2AA3, HIST2H2AA4, FAM200A, RORB, RORA, HOXD10, CITED2, EPC2, ZNF777, ZNF776, INTS6, SERPINE1, ILK, ADAM8, ZNF391, ZNF43, ZNF45, ZNF44, ZNF506, LRRC1, ZNF501, MED13, ZNF788, JUP, ZNF233, SPAG8, ZNF235, IFNB1, JUN, MAPK3, MED18, TGIF1, EIF2AK3, ZNF613, ZNF79, NFKBID, NFKBIA, ZNF619, ZNF230, IFNA2, ZNF227, HEXIM2, ZNF799, CASZ1, ZNF624, RECQL5, DUSP22, SFMBT1, ZNF585A, GAS7, ZNF211, TRPS1, ARF…	1.2507	1.1584e-05	0.000318868
GO:0019219: regulation of nucleobase-containing compound metabolic process	413	25.6522	1.70816e-07	HIST2H2AA3, HIST2H2AA4, FAM200A, RORB, RORA, HOXD10, CITED2, EPC2, ZNF777, ZNF776, CLK4, SERPINE1, ILK, PTBP3, ADAM8, ZNF391, ZNF43, ZNF45, ZNF44, ZNF506, LRRC1, ZNF501, MED13, ZNF788, JUP, ZNF233, SPAG8, ZNF235, IFNB1, JUN, MAPK3, MED18, TGIF1, EIF2AK3, ZNF613, ZNF79, NFKBID, NFKBIA, ZNF619, ZNF230, IFNA2, ZNF227, HEXIM2, ZNF799, CASZ1, ZNF624, RECQL5, DUSP22, SFMBT1, ZNF585A, GAS7, ZNF211, TRPS…	1.24115	1.22786e-05	0.000341061
GO:0051171: regulation of nitrogen compound metabolic process	438	27.205	2.32635e-07	HIST2H2AA3, HIST2H2AA4, FAM200A, RORB, RORA, HOXD10, CITED2, ZNF777, EPC2, ZNF776, CLK4, SERPINE1, ILK, PTBP3, ADAM8, DDAH1, ZNF391, ZNF43, ZNF45, ZNF44, ZNF506, LRRC1, ZNF501, MED13, ZNF788, JUP, ZNF233, SPAG8, ZNF235, IFNB1, JUN, MAPK3, MED18, TGIF1, ABAT, EIF2AK3, ZNF613, ZNF79, NFKBID, NFKBIA, ZNF619, ZNF230, IFNA2, ZNF227, HEXIM2, ZNF799, CASZ1, ZNF624, RECQL5, DUSP22, SFMBT1, ZNF585A, GAS7,…	1.22661	1.64264e-05	0.000464492
GO:0010468: regulation of gene expression	433	26.8944	2.38426e-07	HIST2H2AA3, HIST2H2AA4, FAM200A, RORB, SGMS1, RORA, HOXD10, CITED2, ZNF777, EPC2, ZNF776, CLK4, SERPINE1, ILK, PTBP3, ADAM8, ZNF391, ZNF43, WNT10A, ZNF45, ZNF44, ZNF506, LRRC1, ZNF501, MED13, ZNF788, JUP, ZNF233, SPAG8, ZNF235, IFNB1, JUN, MAPK3, MED18, TGIF1, EIF2AK3, ZNF613, ZNF79, NFKBID, NFKBIA, ZNF619, ZNF230, IFNA2, ZNF227, HEXIM2, ZNF799, CASZ1, ZNF624, RECQL5, TGFBR2, DUSP22, SFMBT1, ZNF5…	1.22908	1.66876e-05	0.000476054
GO:2000112: regulation of cellular macromolecule biosynthetic process	402	24.9689	2.49979e-07	HIST2H2AA3, HIST2H2AA4, FAM200A, RORB, RORA, HOXD10, CITED2, EPC2, ZNF777, ZNF776, SERPINE1, ILK, ADAM8, ZNF391, ZNF43, ZNF45, ZNF44, ZNF506, LRRC1, ZNF501, MED13, ZNF788, JUP, ZNF233, SPAG8, ZNF235, IFNB1, JUN, MAPK3, MED18, TGIF1, EIF2AK3, ZNF613, ZNF79, NFKBID, NFKBIA, ZNF619, ZNF230, IFNA2, ZNF227, PPP1R3B, HEXIM2, ZNF799, CASZ1, ZNF624, RECQL5, ACER2, DUSP22, SFMBT1, ZNF585A, GAS7, RGS2, ZNF…	1.2423	1.73441e-05	0.000499123
GO:0031325: positive regulation of cellular metabolic process	296	18.3851	1.12753e-06	ALS2, DLC1, IL6ST, STAT5B, EDN1, RORB, RORA, HOXD10, CITED2, INSIG2, MAP3K8, SERPINE1, ILK, FAS, RAPGEF3, ADAM8, DDAH1, GTPBP1, DAB2IP, STRN3, VANGL2, PIM1, CD40, MED13, TANK, CD38, SPAG9, CCR7, SPAG8, CAMK4, SCYL2, IFNB1, MLLT10, JUN, MAPK3, ABAT, EIF2AK3, ZNF613, GCNT2, ELL, NFKBIA, CHEK2, CALR, IFNA2, DUSP19, IFNA1, KRAS, IFNA7, IFNA5, IFNA4, IFNA8, AGRN, MAML3, ZNF622, KLF6, PELI1, IKZF2, ACE…	1.2859	6.8674e-05	0.00225128
GO:0016070: RNA metabolic process	452	28.0745	2.00798e-06	HIST2H2AA3, HIST2H2AA4, FAM200A, RORB, RORA, HOXD10, CITED2, ISG20, EPC2, ZNF777, ZNF776, CLK4, INTS6, SERPINE1, ILK, PTBP3, ADAM8, ZNF391, LUC7L3, ZNF43, ZNF45, ZNF44, ZNF506, LIG1, LRRC1, ZNF501, MED13, ZNF788, JUP, ZNF233, SPAG8, ZNF235, IFNB1, JUN, MAPK3, MED18, TGIF1, EIF2AK3, ZNF613, ZNF79, NFKBID, NFKBIA, UBA5, ZNF619, ZNF230, IFNA2, ZNF227, WDR55, HEXIM2, ZNF799, CASZ1, ZNF624, RECQL5, DU…	1.19937	0.000112822	0.00400917
GO:0034645: cellular macromolecule biosynthetic process	475	29.5031	1.90586e-05	HIST2H2AA3, HIST2H2AA4, FAM200A, RORB, RORA, HOXD10, CITED2, ZNF777, EPC2, ZNF776, ISG15, INTS6, SERPINE1, ILK, ADAM8, ZNF391, ZNF43, ZNF45, ZNF44, ZNF506, LIG1, LRRC1, ZNF501, MED13, ZNF788, JUP, ZNF233, SPAG8, ZNF235, IFNB1, JUN, MAPK3, MED18, TGIF1, EIF2AK3, ZNF613, ZNF79, NFKBID, UBA7, NFKBIA, ZNF619, ZNF230, IFNA2, ZNF227, PPP1R3B, HEXIM2, ZNF799, CASZ1, ZNF624, RECQL5, ACER2, DUSP22, SFMBT1…	1.16886	0.000775567	0.0380468
GO:0010628: positive regulation of gene expression	184	11.4286	2.00231e-05	RNASEL, ZNF821, STAT5B, EDN1, RORB, RPS27L, ANKRD1, SGMS1, RORA, IL10, HOXD10, CXCL10, CITED2, SETX, ZNF304, GABPB1, WNT4, CDKN2B, INSIG2, ANK2, BHLHA15, ILK, SERPINE1, RBMS3, IL1B, ADAM8, DNAJC3, SAMD4A, CIITA, BCL10, WNT10A, DAB2IP, STAP1, STRN3, RELB, FMR1, SIX5, MED13, SIX4, CD40, ELL3, DDIT3, JUNB, CD38, SPAG8, CAMK4, IFNB1, JUN, MLLT10, SIX1, MAPK3, SMARCA5, RIPK2, COL1A1, NFE2L2, NFE2L3, E…	1.34121	0.000806573	0.0399718
GO:0051254: positive regulation of RNA metabolic process	157	9.75155	3.21344e-05	RNASEL, ZC3HAV1, ZNF821, STAT5B, EDN1, RORB, ANKRD1, RORA, IL10, HOXD10, CXCL10, CITED2, SETX, GABPB1, ZNF304, WNT4, CDKN2B, INSIG2, BHLHA15, ILK, SERPINE1, IL1B, CIITA, BCL10, GTPBP1, DAB2IP, STRN3, RELB, SIX5, MED13, SIX4, CD40, ELL3, DDIT3, JUNB, CD38, SPAG8, CAMK4, IFNB1, JUN, MLLT10, SIX1, MAPK3, SMARCA5, RIPK2, COL1A1, NFE2L2, NFE2L3, EIF2AK3, ZNF613, WNT5A, HAX1, ELL, TFE3, NFKBIA, CHEK2, …	1.36843	0.00121445	0.0641421
GO:0034654: nucleobase-containing compound biosynthetic process	416	25.8385	4.27865e-05	HIST2H2AA3, HIST2H2AA4, FAM200A, RORB, RORA, HOXD10, CITED2, EPC2, ZNF777, ZNF776, ISG15, INTS6, SERPINE1, ILK, ADAM8, ZNF391, ZNF43, ZNF45, ZNF44, ZNF506, LIG1, LRRC1, ZNF501, MED13, ZNF788, JUP, ZNF233, SPAG8, ZNF235, IFNB1, JUN, MAPK3, MED18, TGIF1, EIF2AK3, ZNF613, ZNF79, NFKBID, UBA7, NFKBIA, ZNF619, ZNF230, IFNA2, ZNF227, HEXIM2, ZNF799, CASZ1, ZNF624, RECQL5, DUSP22, SFMBT1, ZNF585A, GAS7,…	1.17757	0.00152977	0.0853955
GO:0018130: heterocycle biosynthetic process	420	26.087	5.32353e-05	HIST2H2AA3, HIST2H2AA4, FAM200A, RORB, RORA, HOXD10, CITED2, EPC2, ZNF777, ZNF776, ISG15, INTS6, SERPINE1, ILK, ADAM8, ZNF391, ZNF43, ZNF45, ZNF44, ZNF506, LIG1, LRRC1, ZNF501, MED13, ZNF788, JUP, ZNF233, SPAG8, ZNF235, IFNB1, JUN, MAPK3, MED18, TGIF1, EIF2AK3, ZNF613, ZNF79, NFKBID, UBA7, NFKBIA, ZNF619, ZNF230, IFNA2, ZNF227, HEXIM2, ZNF799, CASZ1, ZNF624, RECQL5, DUSP22, SFMBT1, ZNF585A, GAS7,…	1.17434	0.00184515	0.106239
GO:1903508: positive regulation of nucleic acid-templated transcription	149	9.25466	6.4175e-05	RNASEL, ZNF821, STAT5B, EDN1, RORB, ANKRD1, RORA, IL10, HOXD10, CXCL10, CITED2, SETX, GABPB1, ZNF304, WNT4, CDKN2B, INSIG2, BHLHA15, ILK, SERPINE1, IL1B, CIITA, BCL10, DAB2IP, STRN3, RELB, SIX5, MED13, SIX4, CD40, ELL3, DDIT3, JUNB, CD38, SPAG8, CAMK4, IFNB1, JUN, MLLT10, SIX1, MAPK3, SMARCA5, RIPK2, COL1A1, NFE2L2, NFE2L3, EIF2AK3, ZNF613, WNT5A, HAX1, ELL, TFE3, NFKBIA, CHEK2, ELK3, SESN2, MED1…	1.36224	0.0021583	0.128058
GO:0045893: positive regulation of transcription, DNA-templated	149	9.25466	6.4175e-05	RNASEL, ZNF821, STAT5B, EDN1, RORB, ANKRD1, RORA, IL10, HOXD10, CXCL10, CITED2, SETX, GABPB1, ZNF304, WNT4, CDKN2B, INSIG2, BHLHA15, ILK, SERPINE1, IL1B, CIITA, BCL10, DAB2IP, STRN3, RELB, SIX5, MED13, SIX4, CD40, ELL3, DDIT3, JUNB, CD38, SPAG8, CAMK4, IFNB1, JUN, MLLT10, SIX1, MAPK3, SMARCA5, RIPK2, COL1A1, NFE2L2, NFE2L3, EIF2AK3, ZNF613, WNT5A, HAX1, ELL, TFE3, NFKBIA, CHEK2, ELK3, SESN2, MED1…	1.36224	0.0021583	0.128058
GO:0019438: aromatic compound biosynthetic process	420	26.087	7.03478e-05	HIST2H2AA3, HIST2H2AA4, FAM200A, RORB, RORA, HOXD10, CITED2, EPC2, ZNF777, ZNF776, ISG15, INTS6, SERPINE1, ILK, ADAM8, ZNF391, ZNF43, ZNF45, ZNF44, ZNF506, LIG1, LRRC1, ZNF501, MED13, ZNF788, JUP, ZNF233, SPAG8, ZNF235, IFNB1, JUN, MAPK3, MED18, TGIF1, EIF2AK3, ZNF613, ZNF79, NFKBID, UBA7, NFKBIA, ZNF619, ZNF230, IFNA2, ZNF227, HEXIM2, ZNF799, CASZ1, ZNF624, RECQL5, DUSP22, SFMBT1, ZNF585A, GAS7,…	1.17089	0.00234588	0.140367
GO:0051173: positive regulation of nitrogen compound metabolic process	187	11.6149	8.06616e-05	RNASEL, ZC3HAV1, WFS1, ZNF821, STAT5B, EDN1, RORB, RPS27L, ANKRD1, RORA, CXCL11, IL10, HOXD10, CXCL10, CITED2, SETX, ZNF304, GABPB1, WNT4, CDKN2B, INSIG2, BHLHA15, ILK, SERPINE1, RBMS3, IL1B, RAPGEF3, DNAJC3, DDAH1, SAMD4A, CIITA, BCL10, GTPBP1, DAB2IP, STRN3, FMR1, RELB, SIX5, MED13, SIX4, CD40, ELL3, DDIT3, JUNB, CD38, SPAG8, CAMK4, IFNB1, JUN, MLLT10, SIX1, MAPK3, SMARCA5, RIPK2, ABAT, COL1A1,…	1.30523	0.00260238	0.160931
GO:0006357: regulation of transcription from RNA polymerase II promoter	193	11.9876	8.57591e-05	JDP2, FAM200A, RNASEL, WFS1, STAT5A, ZNF821, STAT5B, EDN1, FST, TCEAL8, ANKRD1, RORA, IL10, HOXD10, SETX, CITED2, CXCL10, ZNF304, GABPB1, N4BP2L2, EPC2, CDKN2B, INSIG2, CGGBP1, BHLHA15, SERPINE1, ILK, IL1B, S100A1, CIITA, SATB1, DAB2IP, BEND3, SLC33A1, STRN3, RELB, ZNF189, SIX5, CD40, SIX4, MED13, ELL3, JUNB, DDIT3, SPAG8, KDM2B, IFNB1, JUN, MLLT10, PRDM5, SIX1, MAPK3, MED18, SMARCA5, RIPK2, TGIF…	1.29718	0.00269047	0.171093
GO:1902680: positive regulation of RNA biosynthetic process	150	9.31677	9.41664e-05	RNASEL, ZNF821, STAT5B, EDN1, RORB, ANKRD1, RORA, IL10, HOXD10, CXCL10, CITED2, SETX, GABPB1, ZNF304, WNT4, CDKN2B, INSIG2, BHLHA15, ILK, SERPINE1, IL1B, CIITA, BCL10, DAB2IP, STRN3, RELB, SIX5, MED13, SIX4, CD40, ELL3, DDIT3, JUNB, CD38, SPAG8, CAMK4, IFNB1, JUN, MLLT10, SIX1, MAPK3, SMARCA5, RIPK2, COL1A1, NFE2L2, NFE2L3, EIF2AK3, ZNF613, WNT5A, HAX1, ELL, TFE3, NFKBIA, CHEK2, ELK3, SESN2, MED1…	1.35135	0.00291942	0.187851
GO:0010557: positive regulation of macromolecule biosynthetic process	169	10.4969	0.000192112	RNASEL, ZNF821, STAT5B, EDN1, RORB, RPS27L, ANKRD1, RORA, TLR7, IL10, HOXD10, CXCL10, CITED2, SETX, ZNF304, GABPB1, WNT4, CDKN2B, INSIG2, BHLHA15, ILK, SERPINE1, RBMS3, IL1B, DNAJC3, SAMD4A, CIITA, BCL10, DAB2IP, STRN3, IL27, RELB, FMR1, SIX5, MED13, SIX4, CD40, ELL3, DDIT3, JUNB, CD38, SPAG8, CCR7, CAMK4, IFNB1, JUN, MLLT10, SIX1, MAPK3, SMARCA5, RIPK2, COL1A1, NFE2L2, NFE2L3, EIF2AK3, TNFAIP1, …	1.30516	0.00514835	0.382885
GO:0045935: positive regulation of nucleobase-containing compound metabolic process	173	10.7453	0.000310833	RNASEL, ZC3HAV1, WFS1, ZNF821, STAT5B, EDN1, RORB, ANKRD1, RORA, CXCL11, IL10, HOXD10, CXCL10, CITED2, SETX, ZNF304, GABPB1, WNT4, CDKN2B, INSIG2, BHLHA15, ILK, SERPINE1, IL1B, RAPGEF3, CIITA, BCL10, GTPBP1, DAB2IP, STRN3, RELB, SIX5, MED13, SIX4, CD40, ELL3, DDIT3, JUNB, CD38, SPAG8, CAMK4, IFNB1, JUN, MLLT10, SIX1, MAPK3, SMARCA5, RIPK2, COL1A1, NFE2L2, NFE2L3, EIF2AK3, TNFAIP1, ZNF613, WNT5A, …	1.28689	0.00767388	0.618802
GO:0045944: positive regulation of transcription from RNA polymerase II promoter	115	7.14286	0.000502873	RNASEL, ZNF821, STAT5B, EDN1, ANKRD1, RORA, IL10, HOXD10, CITED2, SETX, CXCL10, GABPB1, ZNF304, CDKN2B, INSIG2, BHLHA15, SERPINE1, IL1B, CIITA, DAB2IP, STRN3, RELB, SIX5, CD40, SIX4, MED13, ELL3, JUNB, DDIT3, SPAG8, IFNB1, JUN, MLLT10, SIX1, MAPK3, RIPK2, NFE2L2, ZNF613, WNT5A, HAX1, ELL, TFE3, NFKBIA, ELK3, SESN2, MED12L, MEIS2, MAML3, AGRN, RUNX2, MAFF, IKZF2, MAML2, TEAD1, NR4A3, TET2, NOTCH3,…	1.36247	0.0115325	0.999295
GO:0031328: positive regulation of cellular biosynthetic process	177	10.9938	0.000653812	RNASEL, WFS1, ZNF821, STAT5B, EDN1, RORB, RPS27L, ANKRD1, RORA, TLR7, IL10, HOXD10, CXCL10, CITED2, SETX, ZNF304, GABPB1, WNT4, CDKN2B, INSIG2, BHLHA15, ILK, SERPINE1, RBMS3, IL1B, DNAJC3, DDAH1, SAMD4A, CIITA, BCL10, DAB2IP, STRN3, IL27, RELB, FMR1, SIX5, MED13, SIX4, CD40, ELL3, POR, DDIT3, JUNB, CD38, SPAG8, CCR7, CAMK4, IFNB1, JUN, MLLT10, SIX1, MAPK3, SMARCA5, RIPK2, COL1A1, NFE2L2, NFE2L3, …	1.26258	0.0140805	1.29738
GO:0009891: positive regulation of biosynthetic process	180	11.1801	0.000658695	RNASEL, WFS1, ZNF821, STAT5B, EDN1, RORB, RPS27L, ANKRD1, RORA, TLR7, IL10, HOXD10, CXCL10, CITED2, SETX, ZNF304, GABPB1, WNT4, CDKN2B, INSIG2, BHLHA15, ILK, SERPINE1, RBMS3, IL1B, DNAJC3, DDAH1, SAMD4A, CIITA, BCL10, DAB2IP, STRN3, IL27, RELB, FMR1, SIX5, MED13, SIX4, CD40, ELL3, POR, DDIT3, JUNB, CD38, SPAG8, CCR7, CAMK4, IFNB1, JUN, MLLT10, SIX1, MAPK3, SMARCA5, RIPK2, COL1A1, NFE2L2, NFE2L3, …	1.26136	0.0141089	1.30701
GO:0010467: gene expression	484	30.0621	0.000739782	HIST2H2AA3, HIST2H2AA4, FAM200A, RORB, SGMS1, RORA, HOXD10, CITED2, ISG20, ZNF777, EPC2, ZNF776, CLK4, INTS6, SERPINE1, ILK, PTBP3, FAS, ADAM8, ZNF391, LUC7L3, ZNF43, WNT10A, ZNF45, ZNF44, ZNF506, LRRC1, ZNF501, MED13, ZNF788, JUP, ZNF233, SPAG8, ZNF235, IFNB1, JUN, MAPK3, MED18, TGIF1, EIF2AK3, ZNF613, ZNF79, NFKBID, NFKBIA, UBA5, ZNF619, ZNF230, IFNA2, ZNF227, WDR55, HEXIM2, ZNF799, CASZ1, ZNF6…	1.12502	0.0154595	1.46678
GO:0006366: transcription from RNA polymerase II promoter	181	11.2422	0.00221915	RNASEL, JDP2, NRBP1, WFS1, ZNF821, STAT5B, FST, EDN1, RORB, ANKRD1, RORA, IL10, HOXD10, CXCL10, SETX, CITED2, ZNF304, N4BP2L2, GABPB1, CDKN2B, INSIG2, CGGBP1, BHLHA15, ILK, SERPINE1, INTS6, IL1B, S100A1, CIITA, SATB1, DAB2IP, ZNF45, BEND3, SLC33A1, STRN3, RELB, ZNF189, SIX5, MED13, SIX4, CD40, ELL3, DDIT3, JUNB, ELL2, SPAG8, KDM2B, IFNB1, JUN, MLLT10, SIX1, MED18, MAPK3, PRDM5, TGIF1, RIPK2, NFE2…	1.22656	0.0387102	4.33887
Annotation Cluster 15 - Enrichment Score: 5.384
Term:	Count	%	P-value	Genes	Fold Enrichment	Benjamini-Hochberg FDR	FDR
GO:0051090: regulation of sequence-specific DNA binding transcription factor activity	65	4.03727	6.78074e-09	WFS1, EDN1, PINK1, NFKB1, NFKB2, IL10, FOS, TRIM5, IL1B, DAP, ADAM8, FOSL1, ICAM1, BCL10, DAB2IP, ARID5B, LRRC1, PIM1, PARP10, CD40, MED13, DDIT3, JUP, PRKCQ, PRKD2, CTH, CARD14, C3ORF33, JUN, RIPK1, MAPK3, MAP3K10, RNF25, RIPK2, TNFAIP3, TRAF1, WNT5A, TNF, NFKBID, SAV1, NFKBIA, CYLD, KRAS, ZC3H12A, GFI1, RHEBL1, CFLAR, PELI1, TNFSF4, PLA2G10, CEBPG, FZD1, TRIM26, FZD2, MAPK10, CAPN3, FZD4, TAB2,…	2.14924	7.41144e-07	1.35389e-05
GO:0051091: positive regulation of sequence-specific DNA binding transcription factor activity	39	2.42236	2.54782e-05	TRAF1, WNT5A, TNF, SAV1, EDN1, NFKBIA, PINK1, NFKB1, NFKB2, IL10, TRIM5, KRAS, IL1B, ADAM8, FOSL1, RHEBL1, ICAM1, BCL10, CFLAR, ARID5B, CEBPG, FZD1, TRIM26, FZD2, CD40, CAPN3, FZD4, TAB2, TRIM21, DDX58, JUP, PRKD2, PRKCQ, CTH, CARD14, RIPK1, RNF25, RIPK2, JAK2	2.06438	0.000991181	0.050859
GO:0051092: positive regulation of NF-kappaB transcription factor activity	24	1.49068	0.000408347	WNT5A, TRAF1, ICAM1, BCL10, CFLAR, TNF, NFKBIA, NFKB1, NFKB2, CD40, TAB2, CAPN3, PRKD2, PRKCQ, TRIM5, CARD14, CTH, KRAS, RIPK1, RNF25, RIPK2, IL1B, ADAM8, RHEBL1	2.22556	0.00965211	0.812181
Annotation Cluster 16 - Enrichment Score: 4.944
Term:	Count	%	P-value	Genes	Fold Enrichment	Benjamini-Hochberg FDR	FDR
GO:0043903: regulation of symbiosis, encompassing mutualism through parasitism	56	3.47826	1.08221e-09	OSBP, RNASEL, ZC3HAV1, APOBEC3G, APOBEC3F, IL10, ISG20, B2M, TRIM5, ISG15, DDX60, TNIP1, LTA, ZFP36, SRPK2, BST2, IL27, FMR1, HLA-A, HERC5, CCL4L1, DYNLT1, PARP10, ELMO1, TAF11, IFNB1, JUN, TNFAIP3, CCL3, TNF, PML, RSAD2, NLRX1, OAS1, PPM1B, CCL5, CCL4, IFNA2, ITGAV, TAP1, ZC3H12A, EXOC2, DHX58, IL2RA, CREB3, TRIM26, STAT1, TRIM21, DDX58, TRAF3IP2, IFIT1, OASL, PPIB, NR5A2, VPS25, ADAR	2.42339	1.46354e-07	2.1608e-06
GO:0050792: regulation of viral process	51	3.1677	9.10462e-09	RNASEL, ZC3HAV1, APOBEC3G, APOBEC3F, ISG20, B2M, TRIM5, ISG15, DDX60, TNIP1, ZFP36, SRPK2, BST2, IL27, FMR1, HLA-A, HERC5, CCL4L1, DYNLT1, PARP10, ELMO1, TAF11, IFNB1, JUN, TNFAIP3, CCL3, TNF, PML, NLRX1, RSAD2, OAS1, PPM1B, CCL5, CCL4, IFNA2, TAP1, ZC3H12A, DHX58, IL2RA, CREB3, TRIM26, STAT1, TRIM21, DDX58, TRAF3IP2, IFIT1, OASL, PPIB, NR5A2, VPS25, ADAR	2.40076	9.43451e-07	1.81789e-05
GO:0050688: regulation of defense response to virus	20	1.24224	5.47873e-05	IL2RA, CREB3, ZC3HAV1, IL27, PML, HLA-A, HERC5, NLRX1, APOBEC3G, PPM1B, APOBEC3F, ELMO1, B2M, DDX58, TRAF3IP2, IFIT1, DDX60, ZC3H12A, TNFAIP3, DHX58	2.83525	0.00189068	0.109335
GO:0002831: regulation of response to biotic stimulus	25	1.5528	0.000225619	IL2RA, ZC3HAV1, CREB3, IL27, PML, HLA-A, HERC5, NLRX1, APOBEC3G, PPM1B, APOBEC3F, NFKBIL1, ELMO1, B2M, DDX58, TRAF3IP2, TRIM5, IFIT1, DDX60, MAPK3, RIPK2, ZC3H12A, TNFAIP3, CEACAM1, DHX58	2.26716	0.0058474	0.449524
GO:0050691: regulation of defense response to virus by host	9	0.559006	0.00265212	DDX58, TRAF3IP2, IFIT1, CREB3, PML, ZC3H12A, APOBEC3G, TNFAIP3, APOBEC3F	3.58065	0.0451149	5.1643
GO:0002230: positive regulation of defense response to virus by host	7	0.434783	0.00673177	DDX58, TRAF3IP2, CREB3, PML, ZC3H12A, APOBEC3G, APOBEC3F	3.92424	0.0959999	12.6166
Annotation Cluster 17 - Enrichment Score: 4.870
Term:	Count	%	P-value	Genes	Fold Enrichment	Benjamini-Hochberg FDR	FDR
GO:0042107: cytokine metabolic process	24	1.49068	8.89936e-06	ZFP36, WNT5A, EGR1, BCL10, TNF, NMI, IL27, CEBPG, STAT5B, TNFSF15, NFKB1, MAPKAPK2, TLR7, IL10, TRIB2, PRKCQ, CYBB, CD80, IRF1, BCL3, IL1B, IRF4, ERRFI1, LTB	2.81905	0.000412754	0.0177675
GO:0042035: regulation of cytokine biosynthetic process	23	1.42857	9.13912e-06	ZFP36, WNT5A, EGR1, BCL10, TNF, NMI, IL27, CEBPG, STAT5B, NFKB1, MAPKAPK2, TLR7, IL10, TRIB2, PRKCQ, CYBB, CD80, IRF1, BCL3, IL1B, IRF4, ERRFI1, LTB	2.89456	0.000421422	0.0182462
GO:0042108: positive regulation of cytokine biosynthetic process	17	1.0559	1.93066e-05	WNT5A, EGR1, BCL10, TNF, IL27, CEBPG, STAT5B, MAPKAPK2, TLR7, PRKCQ, CYBB, CD80, IRF1, BCL3, IL1B, IRF4, LTB	3.43716	0.000781666	0.0385416
GO:0042089: cytokine biosynthetic process	23	1.42857	2.10949e-05	ZFP36, WNT5A, EGR1, BCL10, TNF, NMI, IL27, CEBPG, STAT5B, NFKB1, MAPKAPK2, TLR7, IL10, TRIB2, PRKCQ, CYBB, CD80, IRF1, BCL3, IL1B, IRF4, ERRFI1, LTB	2.75405	0.000837054	0.0421111
Annotation Cluster 18 - Enrichment Score: 4.353
Term:	Count	%	P-value	Genes	Fold Enrichment	Benjamini-Hochberg FDR	FDR
GO:0065009: regulation of molecular function	304	18.882	1.32678e-07	ALS2, CTTNBP2NL, DLC1, XRCC4, EDN1, B2M, GBF1, DNAJB11, SERPINE3, MAP3K8, SERPINE1, ILK, ARHGEF40, FAS, RAPGEF3, ADAM8, DDAH1, S100A1, PTPRJ, DAB2IP, VANGL2, LRRC1, PIM1, SIPA1L2, PARP10, CD40, MED13, FARP1, TANK, JUP, SPAG9, CCR7, SPAG8, JUN, SIPA1L1, MAPK3, TFPI, EIF2AK3, WFDC5, NFKBID, ELL, ASAP2, NFKBIA, ASAP1, OAS1, DENND2C, RIMS1, TIPRL, ADAP1, PLAA, MCF2L2, SERINC2, DUSP18, DUSP19, KRAS, P…	1.30958	9.89374e-06	0.000264912
GO:0044093: positive regulation of molecular function	200	12.4224	7.9863e-06	DLC1, ALS2, XRCC4, EDN1, B2M, GBF1, DNAJB11, ILK, MAP3K8, ARHGEF40, RAPGEF3, FAS, ADAM8, S100A1, DAB2IP, VANGL2, SIPA1L2, PIM1, CD40, TANK, FARP1, JUP, SPAG9, SPAG8, CCR7, JUN, SIPA1L1, MAPK3, EIF2AK3, ASAP2, ASAP1, NFKBIA, DENND2C, ADAP1, PLAA, MCF2L2, SERINC2, DUSP19, KRAS, DMD, AGRN, IQSEC3, CDC42EP3, FBXO8, ZNF622, ARHGEF38, ACER2, TGFBR2, ADPRH, ADAP2, RGS2, RGS3, CD300A, DCP1A, ARF4, RGS8, …	1.34058	0.000376988	0.0159447
GO:0050790: regulation of catalytic activity	245	15.2174	1.57349e-05	ALS2, DLC1, XRCC4, EDN1, GBF1, DNAJB11, SERPINE3, SERPINE1, ILK, MAP3K8, ARHGEF40, RAPGEF3, FAS, ADAM8, DDAH1, PTPRJ, DAB2IP, VANGL2, PIM1, SIPA1L2, CD40, TANK, FARP1, SPAG9, CCR7, JUN, SIPA1L1, MAPK3, TFPI, EIF2AK3, WFDC5, ELL, ASAP2, ASAP1, OAS1, DENND2C, RIMS1, TIPRL, ADAP1, PLAA, MCF2L2, SERINC2, DUSP18, DUSP19, KRAS, PPP1R3B, HEXIM2, DUSP16, AGRN, IQSEC3, CDC42EP3, FBXO8, FBXO7, ZNF622, NRBF…	1.282	0.000650305	0.0314126
GO:0043547: positive regulation of GTPase activity	79	4.90683	0.000126609	ALS2, DLC1, FGF18, DENND5A, NRG4, PREX1, RGP1, RGL1, RGL2, WNT4, GBF1, CCL3L1, ARHGEF40, FRS3, RAPGEF3, DOCK10, NRG2, ERRFI1, FRS2, RHOG, ICAM1, DAB2IP, SIPA1L2, CCL4L1, CCL4L2, CD40, ARHGAP24, TBC1D22B, ECT2, FARP1, CDKL5, ELMO1, ARHGEF11, CCR7, SEC61B, PSD, JUN, SIPA1L1, WNT5A, ARFGAP1, CCL3, ASAP2, ASAP1, CCL5, CCL4, DENND2C, ADAP1, RASAL2, MCF2L2, PLEKHG6, IL2RG, AGRN, IQSEC3, EGF, TBC1D1, CD…	1.5368	0.00379082	0.252492
GO:0043085: positive regulation of catalytic activity	166	10.3106	0.000155333	ALS2, DLC1, GNA13, XRCC4, FGF18, WFS1, EDN1, TNFSF15, RPS27L, PMAIP1, RGL1, RGL2, WNT4, DNAJB11, GBF1, ILK, MAP3K8, ARHGEF40, IL1B, FRS3, DAP, RAPGEF3, FAS, ADAM8, FRS2, BCL10, DAB2IP, STAP1, VANGL2, SOCS1, TOR1AIP1, PIM1, SIPA1L2, CCL4L1, CCL4L2, CD40, STK4, TBC1D22B, POR, CDKL5, TANK, FARP1, SPAG9, CCR7, SEC61B, SIPA1L1, JUN, PSMA4, MAPK3, RIPK2, DCUN1D3, EIF2AK3, WNT5A, ARFGAP1, CCL3, ASAP2, A…	1.31323	0.0044487	0.309691
GO:0051345: positive regulation of hydrolase activity	106	6.58385	0.000167293	DLC1, GNA13, ALS2, FGF18, TNFSF15, RPS27L, PMAIP1, RGL1, RGL2, WNT4, DNAJB11, GBF1, ARHGEF40, FRS3, FAS, RAPGEF3, DAP, FRS2, BCL10, DAB2IP, TOR1AIP1, SIPA1L2, CCL4L1, CCL4L2, CD40, TBC1D22B, CDKL5, TANK, FARP1, CCR7, SEC61B, SIPA1L1, JUN, EIF2AK3, ARFGAP1, WNT5A, CCL3, ASAP2, ASAP1, CCL5, CCL4, DENND2C, ADAP1, RASAL2, MCF2L2, AGRN, EGF, IQSEC3, CDC42EP3, FBXO8, SPTBN5, ARHGEF38, ACER2, DOCK3, ADP…	1.42566	0.00465675	0.333498
GO:0043087: regulation of GTPase activity	84	5.21739	0.000174407	ALS2, DLC1, FGF18, PLXNA3, DENND5A, NRG4, PREX1, RGP1, RGL1, RGL2, WNT4, GBF1, CCL3L1, ALS2CR12, ARHGEF40, FRS3, RAPGEF3, DOCK10, NRG2, ERRFI1, FRS2, RHOG, ICAM1, DAB2IP, SIPA1L2, CCL4L1, DYNLT1, CCL4L2, CD40, ARHGAP24, TBC1D22B, ECT2, FARP1, CDKL5, ELMO1, ARHGEF11, CCR7, SEC61B, PSD, JUN, SIPA1L1, WNT5A, ARFGAP1, CCL3, ASAP2, ASAP1, TTC8, CCL5, CCL4, DENND2C, ADAP1, RASAL2, MCF2L2, FICD, PLEKHG6…	1.49928	0.00480405	0.347657
GO:0051336: regulation of hydrolase activity	139	8.63354	0.00155375	DLC1, GNA13, ALS2, FGF18, PLXNA3, TNFSF15, RPS27L, PMAIP1, RGL1, RGL2, WNT4, DNAJB11, GBF1, SERPINE3, SERPINE1, ARHGEF40, FRS3, DAP, RAPGEF3, FAS, FRS2, BCL10, DAB2IP, BST2, TOR1AIP1, SIPA1L2, CCL4L1, CCL4L2, CD40, TBC1D22B, POR, CDKL5, TANK, FARP1, CCR7, SEC61B, SIPA1L1, JUN, TNFAIP8, TFPI, WFDC5, EIF2AK3, WNT5A, ARFGAP1, CCL3, ELL, ASAP2, ASAP1, OAS1, TTC8, CCL5, DENND2C, CCL4, TIPRL, ADAP1, RA…	1.28222	0.0287711	3.05704
Annotation Cluster 19 - Enrichment Score: 4.247
Term:	Count	%	P-value	Genes	Fold Enrichment	Benjamini-Hochberg FDR	FDR
GO:0035556: intracellular signal transduction	316	19.6273	1.07158e-13	ALS2, DLC1, IL6ST, STAT5A, STAT5B, SNIP1, EDN1, RORA, GBF1, MAP3K8, ILK, ARHGEF40, RAB24, FAS, RAPGEF3, ADAM8, DDAH1, S100A1, RAB21, PTPRJ, PLD2, DAB2IP, PLD1, MAGI3, VANGL2, RINT1, SIPA1L2, OPTN, CD40, UBR1, FARP1, TANK, SPAG9, CCR7, RND1, CAMK4, ATP2C1, IFNB1, JUN, SIPA1L1, MAPK3, RAB15, RAB12, RAB13, EIF2AK3, GCNT2, NFKBID, NFKBIA, ARF6, BCL2L1, CHEK2, CALR, MCF2L2, IFNA2, DUSP18, DUSP19, IFNA…	1.46682	3.88565e-11	2.13918e-10
GO:1902531: regulation of intracellular signal transduction	216	13.4161	1.37851e-11	ALS2, DLC1, IL6ST, EDN1, RORA, GBF1, ILK, MAP3K8, ARHGEF40, FAS, ADAM8, PTPRJ, DAB2IP, MAGI3, RINT1, VANGL2, SIPA1L2, UBR1, CD40, OPTN, TANK, FARP1, SPAG9, CCR7, ATP2C1, IFNB1, JUN, SIPA1L1, MAPK3, EIF2AK3, GCNT2, NFKBID, NFKBIA, ARF6, BCL2L1, CHEK2, CALR, MCF2L2, DUSP18, IFNA2, DUSP19, IFNA1, KRAS, TMEM127, IFNA7, DMD, IFNA5, DUSP16, IFNA4, IFNA8, IQSEC3, DHX58, FBXO8, ZNF622, PELI1, ARHGEF38, D…	1.55426	2.61884e-09	2.75242e-08
GO:0009966: regulation of signal transduction	299	18.5714	7.33459e-09	ALS2, DLC1, IL6ST, FST, EDN1, RORA, SGMS1, CITED2, GBF1, MAP3K8, SERPINE1, ILK, ARHGEF40, FAS, ADAM8, PTPRJ, DAB2IP, MAGI3, PRAME, BCL2L14, STRN3, VANGL2, RINT1, SIPA1L2, OPTN, CD40, UBR1, MED13, PTPRO, FARP1, TANK, JUP, SPAG9, CCR7, ATP2C1, SCYL2, IFNB1, JUN, SIPA1L1, MAPK3, ABAT, EIF2AK3, GCNT2, NFKBID, NFKBIA, UBA5, ARF6, BCL2L1, CHEK2, CALR, RIMS1, MCF2L2, IFNA2, DUSP18, DUSP19, IFNA1, KRAS, …	1.35178	7.80303e-07	1.46447e-05
GO:0031399: regulation of protein modification process	195	12.1118	5.99711e-08	DLC1, ALS2, IL6ST, EDN1, ISG15, ILK, MAP3K8, RAPGEF3, FAS, ADAM8, PTPRJ, MAGI3, DAB2IP, VANGL2, PIM1, CD40, PARP10, TANK, SPAG9, CCR7, IFNB1, JUN, MAPK3, EIF2AK3, GCNT2, CHEK2, TIPRL, DUSP18, IFNA2, IFNA1, DUSP19, KRAS, HEXIM2, IFNA7, DMD, IFNA5, DUSP16, IFNA4, IFNA8, FBXO7, ZNF622, PELI1, ACER2, TGFBR2, DUSP22, RGS2, AIDA, CD300A, RGS3, TGFBR3, ADAR, CCNT2, LRRC19, CCNE2, CCL3L1, BRD4, FAM129A, …	1.44531	4.93308e-06	0.000119742
GO:0010646: regulation of cell communication	320	19.8758	6.60954e-08	ALS2, DLC1, IL6ST, FST, EDN1, RORA, SGMS1, CITED2, GBF1, MAP3K8, SERPINE1, ILK, ARHGEF40, FAS, RAPGEF3, ADAM8, PTPRJ, DAB2IP, MAGI3, PRAME, BCL2L14, STRN3, VANGL2, RINT1, SIPA1L2, OPTN, CD40, UBR1, MED13, PTPRO, FARP1, TANK, JUP, CD38, SPAG9, CCR7, GLUL, ATP2C1, SCYL2, IFNB1, JUN, SIPA1L1, MAPK3, ABAT, EIF2AK3, GCNT2, NFKBID, NFKBIA, UBA5, ARF6, BCL2L1, CHEK2, CALR, RIMS1, MCF2L2, IFNA2, DUSP18, …	1.30684	5.22152e-06	0.00013197
GO:0001932: regulation of protein phosphorylation	159	9.87578	9.15548e-08	ALS2, FGF18, IL6ST, EDN1, TNFSF15, TLR7, CXCL10, CDKN2B, ILK, MAP3K8, IL1B, RAPGEF3, FAS, ADAM8, DNAJC3, FRS2, PTPRJ, DAB2IP, MAGI3, STAP1, VANGL2, SOCS1, FMR1, PIM1, CCL4L1, TNFRSF14, CCL4L2, CD40, STK4, MAP4K4, SPAG9, CCR7, IFNB1, JUN, MAPK3, RIPK2, TNFAIP3, EIF2AK3, LRRK1, GBP1, WNT5A, CCL3, GCNT2, HAX1, MAPKAPK2, CHEK2, SESN2, CCL5, CCL4, IFNA2, DUSP18, DUSP19, IFNA1, KRAS, HEXIM2, IFNA7, IFN…	1.50846	6.95727e-06	0.000182804
GO:0023051: regulation of signaling	322	20	1.58816e-07	ALS2, DLC1, IL6ST, FST, EDN1, RORA, SGMS1, CITED2, GBF1, MAP3K8, SERPINE1, ILK, ARHGEF40, FAS, RAPGEF3, ADAM8, PTPRJ, DAB2IP, MAGI3, PRAME, BCL2L14, STRN3, VANGL2, RINT1, SIPA1L2, OPTN, CD40, UBR1, MED13, PTPRO, FARP1, TANK, JUP, CD38, SPAG9, CCR7, GLUL, ATP2C1, SCYL2, IFNB1, JUN, SIPA1L1, MAPK3, ABAT, EIF2AK3, GCNT2, NFKBID, NFKBIA, UBA5, ARF6, BCL2L1, CHEK2, CALR, RIMS1, MCF2L2, IFNA2, DUSP18, …	1.29359	1.16255e-05	0.000317101
GO:0042325: regulation of phosphorylation	164	10.1863	6.40573e-07	ALS2, FGF18, IL6ST, EDN1, TNFSF15, TLR7, CXCL10, CDKN2B, ILK, MAP3K8, IL1B, RAPGEF3, FAS, ADAM8, DNAJC3, FRS2, PTPRJ, BCL10, DAB2IP, MAGI3, STAP1, VANGL2, SOCS1, FMR1, PIM1, CCL4L1, TNFRSF14, CCL4L2, CD40, STK4, MAP4K4, SPAG9, CCR7, IFNB1, JUN, MAPK3, RIPK2, TNFAIP3, EIF2AK3, LRRK1, GBP1, WNT5A, CCL3, GCNT2, HAX1, MAPKAPK2, CHEK2, SESN2, CCL5, CCL4, IFNA2, DUSP18, DUSP19, IFNA1, KRAS, HEXIM2, IFN…	1.45202	4.08883e-05	0.001279
GO:0051246: regulation of protein metabolic process	266	16.5217	1.39486e-06	ALS2, DLC1, IL6ST, STAT5B, SNIP1, EDN1, ERLEC1, ISG15, SERPINE3, SERPINE1, ILK, MAP3K8, RAPGEF3, FAS, ADAM8, PTPRJ, DAB2IP, MAGI3, VANGL2, PIM1, PARP10, CD40, TANK, SPAG9, CCR7, IFNB1, JUN, MAPK3, TFPI, EIF2AK3, WFDC5, GIGYF2, GCNT2, NFKBIA, CHEK2, CALR, TIPRL, IFNA2, DUSP18, DUSP19, IFNA1, KRAS, IFNA7, HEXIM2, IFNA5, DMD, IFNA4, DUSP16, TMED10, IFNA8, FBXO7, ZNF622, PELI1, ACER2, TGFBR2, DUSP22,…	1.306	8.30532e-05	0.00278503
GO:0071900: regulation of protein serine/threonine kinase activity	70	4.34783	1.46107e-06	CCNT2, ALS2, FGF18, EDN1, SORL1, TNFSF15, CCNE2, CDKN2B, MAP3K8, ILK, IL1B, ADAM8, FRS2, PTPRJ, CDC6, DAB2IP, VANGL2, HERC5, PIM1, CD40, CDK7, STK4, SPAG9, GRM4, CCND1, CARD14, CRKL, LAX1, HIPK3, RIPK1, MAPK3, MAP3K10, RIPK2, ADAM17, GADD45B, TNFAIP3, MAPRE3, MAP3K11, WNT5A, TNF, MAPKAPK2, SESN2, TRIB2, DUSP18, DUSP19, KRAS, HEXIM2, DUSP16, PKD2, DNAJA1, EGF, FBXO7, KAT2B, DUSP22, MAPK10, TAB2, F…	1.81373	8.63513e-05	0.00291723
GO:0006468: protein phosphorylation	204	12.6708	2.65174e-06	ALS2, IL6ST, STAT5A, STAT5B, EDN1, COL4A3BP, CLK4, ILK, MAP3K8, RAPGEF3, FAS, ADAM8, PTPRJ, DAB2IP, MAGI3, VANGL2, PIM1, SCYL3, CD40, SPAG9, CCR7, CAMK4, IFNB1, SCYL2, JUN, MAPK3, EIF2AK3, GCNT2, CHEK2, DUSP18, IFNA2, DUSP19, IFNA1, KRAS, HEXIM2, IFNA7, DMD, IFNA5, DUSP16, IFNA4, IFNA8, FBXO7, ZNF622, TGFBR2, DUSP22, RGS2, AIDA, CD300A, RGS3, TGFBR3, ADAR, CCNT2, LRRC19, NFKB1, CCNE2, CCL3L1, BRD…	1.35853	0.000141992	0.0052945
GO:0048584: positive regulation of response to stimulus	220	13.6646	3.00809e-06	ALS2, IL6ST, STAT5B, EDN1, B2M, CITED2, ILK, SERPINE1, MAP3K8, CLEC4C, FAS, ADAM8, PTPRJ, PLD2, DAB2IP, GBP5, BCL2L14, VANGL2, CD40, HLA-DQA1, TANK, JUP, SPAG9, CD38, CCR7, BTN3A1, ATP2C1, IFNB1, JUN, MAPK3, ABAT, HLA-DPA1, HLA-DRA, GCNT2, NFKBIA, BCL2L1, CALR, RIMS1, IFNA2, DUSP19, KRAS, DHX58, ZNF622, PELI1, TGFBR2, DUSP22, S100A13, APOL3, CD300A, TGFBR3, PDIA3, TP63, NFKB1, CCL3L1, IL4R, BRD4,…	1.33662	0.000156861	0.00600597
GO:1902533: positive regulation of intracellular signal transduction	114	7.08075	3.34042e-06	ALS2, SEPT4, FGF18, ZC3HAV1, IL6ST, EDN1, TNFSF15, ANKRD1, PMAIP1, CXCL11, TLR7, IL10, RGL2, CXCL10, MIER1, ILK, MAP3K8, IL1B, FAS, ADAM8, FRS2, PTPRJ, BCL10, DAB2IP, BST2, GOLT1B, SOCS1, VANGL2, CCL4L1, TNFRSF14, CCL4L2, CD40, DDIT3, SPAG9, CCR7, ATP2C1, JUN, MAPK3, RIPK2, LRRK1, WNT5A, CCL3, GCNT2, MCL1, LITAF, HAX1, SLC38A9, MAPKAPK2, BCL2L1, CCL5, CALR, CCL4, RRAGC, IFNA2, DUSP19, KRAS, SKIL,…	1.53661	0.000173058	0.00666949
GO:0019220: regulation of phosphate metabolic process	180	11.1801	4.60311e-06	DLC1, ALS2, FGF18, WFS1, IL6ST, EDN1, TNFSF15, CXCL11, TLR7, CXCL10, CDKN2B, ILK, MAP3K8, IL1B, RAPGEF3, FAS, ADAM8, DNAJC3, FRS2, PTPRJ, BCL10, DAB2IP, MAGI3, STAP1, VANGL2, SOCS1, FMR1, PIM1, CCL4L1, CCL4L2, TNFRSF14, CD40, STK4, FARP1, MAP4K4, SPAG9, CCR7, IFNB1, JUN, MAPK3, RIPK2, TNFAIP3, EIF2AK3, LRRK1, GBP1, WNT5A, CCL3, GCNT2, HAX1, ELL, MAPKAPK2, CHEK2, SESN2, CCL5, CCL4, TIPRL, IFNA2, D…	1.37888	0.000230969	0.00919047
GO:0051174: regulation of phosphorus metabolic process	180	11.1801	4.9626e-06	DLC1, ALS2, FGF18, WFS1, IL6ST, EDN1, TNFSF15, CXCL11, TLR7, CXCL10, CDKN2B, ILK, MAP3K8, IL1B, RAPGEF3, FAS, ADAM8, DNAJC3, FRS2, PTPRJ, BCL10, DAB2IP, MAGI3, STAP1, VANGL2, SOCS1, FMR1, PIM1, CCL4L1, CCL4L2, TNFRSF14, CD40, STK4, FARP1, MAP4K4, SPAG9, CCR7, IFNB1, JUN, MAPK3, RIPK2, TNFAIP3, EIF2AK3, LRRK1, GBP1, WNT5A, CCL3, GCNT2, HAX1, ELL, MAPKAPK2, CHEK2, SESN2, CCL5, CCL4, TIPRL, IFNA2, D…	1.37803	0.000245912	0.00990818
GO:0001934: positive regulation of protein phosphorylation	109	6.77019	1.17766e-05	ALS2, FGF18, IL6ST, EDN1, TNFSF15, ILK, MAP3K8, IL1B, FAS, RAPGEF3, ADAM8, FRS2, DAB2IP, STAP1, SOCS1, FMR1, VANGL2, PIM1, CCL4L1, TNFRSF14, CCL4L2, CD40, STK4, SPAG9, CCR7, IFNB1, JUN, MAPK3, RIPK2, LRRK1, WNT5A, CCL3, GCNT2, HAX1, MAPKAPK2, CHEK2, CCL5, CCL4, IFNA2, DUSP19, IFNA1, KRAS, IFNA7, IFNA5, IFNA4, IFNA8, EGF, ZNF622, TGFBR2, DUSP22, P2RX7, ITGA5, CD300A, PRKAR1B, PTPN1, CCNT2, IFNA21,…	1.51049	0.000513342	0.0235112
GO:0023056: positive regulation of signaling	173	10.7453	1.37462e-05	ALS2, FGF18, SEPT4, ZC3HAV1, IL6ST, EDN1, TNFSF15, ANKRD1, PMAIP1, CXCL11, TLR7, IL10, CXCL10, RGL2, CITED2, WNT4, CDKN2B, MIER1, ILK, MAP3K8, IL1B, FAS, ADAM8, FRS2, PTPRJ, BCL10, DAB2IP, BCL2L14, STAP1, BST2, GOLT1B, VANGL2, FMR1, SOCS1, CCL4L1, CCL4L2, TNFRSF14, CD40, STK4, POR, DDIT3, JUP, SPAG9, CD38, GLUL, CCR7, ATP2C1, IFNB1, JUN, PSMA4, MAPK3, ABAT, RIPK2, COL1A1, LRRK1, WNT5A, CCL3, GCNT…	1.36511	0.000577105	0.0274429
GO:0010647: positive regulation of cell communication	172	10.6832	1.45652e-05	ALS2, FGF18, SEPT4, ZC3HAV1, IL6ST, EDN1, TNFSF15, ANKRD1, PMAIP1, CXCL11, TLR7, IL10, CXCL10, RGL2, CITED2, WNT4, CDKN2B, MIER1, ILK, MAP3K8, IL1B, FAS, ADAM8, FRS2, PTPRJ, BCL10, DAB2IP, BCL2L14, STAP1, BST2, GOLT1B, VANGL2, FMR1, SOCS1, CCL4L1, CCL4L2, TNFRSF14, CD40, STK4, POR, DDIT3, JUP, SPAG9, CD38, GLUL, CCR7, ATP2C1, IFNB1, JUN, PSMA4, MAPK3, ABAT, RIPK2, COL1A1, LRRK1, WNT5A, CCL3, GCNT…	1.3642	0.000608277	0.0290777
GO:0050790: regulation of catalytic activity	245	15.2174	1.57349e-05	ALS2, DLC1, XRCC4, EDN1, GBF1, DNAJB11, SERPINE3, SERPINE1, ILK, MAP3K8, ARHGEF40, RAPGEF3, FAS, ADAM8, DDAH1, PTPRJ, DAB2IP, VANGL2, PIM1, SIPA1L2, CD40, TANK, FARP1, SPAG9, CCR7, JUN, SIPA1L1, MAPK3, TFPI, EIF2AK3, WFDC5, ELL, ASAP2, ASAP1, OAS1, DENND2C, RIMS1, TIPRL, ADAP1, PLAA, MCF2L2, SERINC2, DUSP18, DUSP19, KRAS, PPP1R3B, HEXIM2, DUSP16, AGRN, IQSEC3, CDC42EP3, FBXO8, FBXO7, ZNF622, NRBF…	1.282	0.000650305	0.0314126
GO:0009967: positive regulation of signal transduction	159	9.87578	2.34331e-05	ALS2, FGF18, SEPT4, ZC3HAV1, IL6ST, EDN1, TNFSF15, ANKRD1, PMAIP1, CXCL11, TLR7, IL10, CXCL10, CITED2, RGL2, WNT4, CDKN2B, MIER1, ILK, MAP3K8, IL1B, FAS, ADAM8, FRS2, PTPRJ, BCL10, DAB2IP, BCL2L14, STAP1, BST2, GOLT1B, VANGL2, SOCS1, CCL4L1, CCL4L2, TNFRSF14, CD40, STK4, POR, DDIT3, JUP, SPAG9, CCR7, ATP2C1, IFNB1, JUN, PSMA4, MAPK3, ABAT, RIPK2, COL1A1, LRRK1, WNT5A, CCL3, GCNT2, SLC38A9, LITAF,…	1.37325	0.000920636	0.0467777
GO:0051247: positive regulation of protein metabolic process	166	10.3106	2.8881e-05	DLC1, ALS2, FGF18, SEPT4, JDP2, WFS1, IL6ST, STAT5B, EDN1, TNFSF15, RPS27L, PMAIP1, UBQLN1, TLR7, ZNF304, ILK, MAP3K8, RBMS3, IL1B, DAP, RAPGEF3, FAS, ADAM8, DNAJC3, FRS2, SAMD4A, BCL10, DAB2IP, STAP1, IL27, VANGL2, SOCS1, FMR1, PIM1, CCL4L1, CCL4L2, TNFRSF14, CD40, STK4, TANK, SPAG9, CCR7, IFNB1, JUN, PSMA4, MAPK3, RIPK2, NFE2L2, TNFAIP3, DCUN1D3, EIF2AK3, LRRK1, WNT5A, CCL3, GCNT2, GCLC, HAX1, …	1.35765	0.00110729	0.0576498
GO:0032268: regulation of cellular protein metabolic process	242	15.0311	3.10359e-05	ALS2, DLC1, IL6ST, SNIP1, EDN1, ISG15, SERPINE3, SERPINE1, ILK, MAP3K8, RAPGEF3, FAS, ADAM8, PTPRJ, DAB2IP, MAGI3, VANGL2, PIM1, CD40, PARP10, TANK, SPAG9, CCR7, IFNB1, JUN, MAPK3, TFPI, EIF2AK3, WFDC5, GIGYF2, GCNT2, NFKBIA, CHEK2, CALR, TIPRL, IFNA2, DUSP18, DUSP19, IFNA1, KRAS, IFNA7, HEXIM2, IFNA5, DMD, IFNA4, DUSP16, IFNA8, FBXO7, ZNF622, PELI1, ACER2, TGFBR2, DUSP22, RGS2, AIDA, CD300A, RGS…	1.27224	0.00118418	0.0619501
GO:0042327: positive regulation of phosphorylation	111	6.89441	3.34978e-05	ALS2, FGF18, IL6ST, EDN1, TNFSF15, ILK, MAP3K8, IL1B, FAS, RAPGEF3, ADAM8, FRS2, BCL10, DAB2IP, STAP1, SOCS1, FMR1, VANGL2, PIM1, CCL4L1, TNFRSF14, CCL4L2, CD40, STK4, SPAG9, CCR7, IFNB1, JUN, MAPK3, RIPK2, LRRK1, WNT5A, CCL3, GCNT2, HAX1, MAPKAPK2, CHEK2, CCL5, CCL4, IFNA2, DUSP19, IFNA1, KRAS, IFNA7, IFNA5, IFNA4, IFNA8, EGF, ZNF622, TGFBR2, DUSP22, P2RX7, ITGA5, CD300A, PRKAR1B, PTPN1, CCNT2, …	1.46888	0.00125998	0.0668626
GO:0045859: regulation of protein kinase activity	91	5.65217	3.51305e-05	ALS2, CCNT2, FGF18, PRKAG1, SORL1, EDN1, TNFSF15, LRRC19, PINK1, CXCL10, CCNE2, CDKN2B, ANG, MAP3K8, ILK, IL1B, ADAM8, DNAJC3, ERRFI1, FRS2, CEACAM1, PTPRJ, CDC6, DAB2IP, STAP1, VANGL2, SOCS1, PIM1, HERC5, CD40, CDK7, ECT2, STK4, SPAG9, GRM4, CCND1, CCR7, CARD14, CRKL, LAX1, HIPK3, RIPK1, TXN, MAPK3, MAP3K10, RIPK2, ADAM17, TNFAIP3, GADD45B, MAPRE3, MAP3K11, LCP2, WNT5A, TNF, ABI1, MAPKAPK2, CCL5…	1.53744	0.00130901	0.0701204
GO:0080135: regulation of cellular response to stress	76	4.7205	3.52373e-05	IER3, WFS1, EDN1, TP63, PINK1, ANKRD1, PMAIP1, UBQLN1, ERLEC1, BAG3, IL1B, YOD1, BRD4, DNAJC3, PGAP2, DAB2IP, MAGI3, STK24, VANGL2, FMR1, RINT1, ELL3, DDIT3, MAP4K4, SPAG9, CCR7, HIPK3, RIPK1, TXN, MAPK3, MAP3K10, RIPK2, NFE2L2, GADD45B, EIF2AK3, PPP1R15A, MAP3K11, WNT5A, DERL2, TNF, MCL1, PML, BCL2L1, MAPKAPK2, CHEK2, EDEM2, FEM1B, UBAC2, GCH1, HSPA1L, DUSP19, KRAS, XBP1, TNR, DNAJA1, ZC3H12A, N…	1.61331	0.00130688	0.0703336
GO:0036211: protein modification process	369	22.9193	5.69298e-05	ALS2, CTTNBP2NL, DLC1, XRCC4, IL6ST, STAT5A, STAT5B, EDN1, EPC2, ISG15, BRPF3, COL4A3BP, CLK4, MAP3K8, ILK, FAS, RAPGEF3, ADAM8, MUC12, PTPRJ, DAB2IP, MAGI3, LOC100288842, PTPRG, LIG1, MYH3, VANGL2, PIM1, PTPRS, PARP10, CD40, SCYL3, UBR1, PTPRO, TANK, MGAT2, SPAG9, PGM3, CCR7, CAMK4, SCYL2, IFNB1, JUN, ASPHD2, PRDM5, MAPK3, MED18, EXT1, EIF2AK3, TPST1, GCNT2, UBA7, UBA5, CHEK2, OAS2, TIPRL, IFNA2…	1.19199	0.0019477	0.113608
GO:0006464: cellular protein modification process	369	22.9193	5.69298e-05	ALS2, CTTNBP2NL, DLC1, XRCC4, IL6ST, STAT5A, STAT5B, EDN1, EPC2, ISG15, BRPF3, COL4A3BP, CLK4, MAP3K8, ILK, FAS, RAPGEF3, ADAM8, MUC12, PTPRJ, DAB2IP, MAGI3, LOC100288842, PTPRG, LIG1, MYH3, VANGL2, PIM1, PTPRS, PARP10, CD40, SCYL3, UBR1, PTPRO, TANK, MGAT2, SPAG9, PGM3, CCR7, CAMK4, SCYL2, IFNB1, JUN, ASPHD2, PRDM5, MAPK3, MED18, EXT1, EIF2AK3, TPST1, GCNT2, UBA7, UBA5, CHEK2, OAS2, TIPRL, IFNA2…	1.19199	0.0019477	0.113608
GO:0043405: regulation of MAP kinase activity	48	2.98137	8.28131e-05	WNT5A, FGF18, TNF, SORL1, EDN1, MAPKAPK2, TRIB2, DUSP18, DUSP19, KRAS, MAP3K8, DUSP16, ILK, DNAJA1, IL1B, EGF, ADAM8, FRS2, PTPRJ, DAB2IP, VANGL2, DUSP22, CD40, MAPK10, FZD4, TAB2, DUSP5, GRM4, SPAG9, P2RX7, CRKL, AIDA, RGS2, RGS3, LAX1, CD300A, HIPK3, MAPK14, RIPK1, MAPK3, SMPD1, MAP3K10, RIPK2, JAK2, PTPN1, GADD45B, HTR2B, MAP3K11	1.8104	0.00263968	0.16522
GO:0043549: regulation of kinase activity	95	5.90062	8.47212e-05	ALS2, CCNT2, FGF18, PRKAG1, SORL1, EDN1, TNFSF15, LRRC19, PINK1, CXCL10, CCNE2, CDKN2B, ANG, MAP3K8, ILK, IL1B, ADAM8, DNAJC3, ERRFI1, FRS2, CEACAM1, PTPRJ, CDC6, DAB2IP, STAP1, VANGL2, SOCS1, PIM1, HERC5, CD40, CDK7, ECT2, STK4, SPAG9, GRM4, CCND1, CCR7, CARD14, CRKL, LAX1, HIPK3, RIPK1, TXN, MAPK3, MAP3K10, RIPK2, ADAM17, TNFAIP3, GADD45B, MAPRE3, MAP3K11, LCP2, WNT5A, TNF, ABI1, MAPKAPK2, CCL5…	1.48689	0.00266845	0.169024
GO:0006793: phosphorus metabolic process	304	18.882	9.03494e-05	ALS2, CTTNBP2NL, DLC1, RARRES3, IL6ST, STAT5A, STAT5B, EDN1, RORA, SGMS1, TPK1, COL4A3BP, CLK4, MAP3K8, ILK, FAS, RAPGEF3, ADAM8, PTPRJ, PLD2, DAB2IP, PLD1, MAGI3, PTPRG, MYH3, VANGL2, PIM1, PTPRS, CD40, SCYL3, PTPRO, FARP1, PGM3, SPAG9, CCR7, NAPEPLD, CAMK4, SCYL2, IFNB1, JUN, MAPK3, DLD, EIF2AK3, GCNT2, ELL, ACP2, OAS1, OAS2, CHEK2, TIPRL, PLAA, IFNA2, SERINC2, DUSP18, DUSP19, IFNA1, KRAS, PPP1…	1.21377	0.00282319	0.180243
GO:0006796: phosphate-containing compound metabolic process	302	18.7578	0.000140162	ALS2, CTTNBP2NL, DLC1, RARRES3, IL6ST, STAT5A, STAT5B, EDN1, RORA, SGMS1, TPK1, COL4A3BP, CLK4, MAP3K8, ILK, FAS, RAPGEF3, ADAM8, PTPRJ, DAB2IP, MAGI3, PTPRG, MYH3, VANGL2, PIM1, PTPRS, CD40, SCYL3, PTPRO, FARP1, PGM3, SPAG9, CCR7, NAPEPLD, CAMK4, SCYL2, IFNB1, JUN, MAPK3, DLD, EIF2AK3, GCNT2, ELL, ACP2, OAS1, OAS2, CHEK2, TIPRL, PLAA, IFNA2, SERINC2, DUSP18, DUSP19, IFNA1, KRAS, PPP1R3B, IFNA7, …	1.20813	0.00411856	0.279486
GO:0045937: positive regulation of phosphate metabolic process	119	7.3913	0.000140504	DLC1, ALS2, FGF18, IL6ST, WFS1, EDN1, TNFSF15, CXCL11, CXCL10, ILK, MAP3K8, IL1B, FAS, RAPGEF3, ADAM8, FRS2, BCL10, DAB2IP, STAP1, SOCS1, FMR1, VANGL2, PIM1, CCL4L1, TNFRSF14, CCL4L2, CD40, STK4, SPAG9, CCR7, IFNB1, JUN, MAPK3, RIPK2, LRRK1, WNT5A, CCL3, GCNT2, HAX1, MAPKAPK2, CHEK2, CCL5, CCL4, IFNA2, DUSP19, IFNA1, KRAS, IFNA7, IFNA5, IFNA4, IFNA8, EGF, ZNF622, TGFBR2, DUSP22, P2RX7, ITGA5, CD3…	1.39911	0.00411342	0.280165
GO:0010562: positive regulation of phosphorus metabolic process	119	7.3913	0.000140504	DLC1, ALS2, FGF18, IL6ST, WFS1, EDN1, TNFSF15, CXCL11, CXCL10, ILK, MAP3K8, IL1B, FAS, RAPGEF3, ADAM8, FRS2, BCL10, DAB2IP, STAP1, SOCS1, FMR1, VANGL2, PIM1, CCL4L1, TNFRSF14, CCL4L2, CD40, STK4, SPAG9, CCR7, IFNB1, JUN, MAPK3, RIPK2, LRRK1, WNT5A, CCL3, GCNT2, HAX1, MAPKAPK2, CHEK2, CCL5, CCL4, IFNA2, DUSP19, IFNA1, KRAS, IFNA7, IFNA5, IFNA4, IFNA8, EGF, ZNF622, TGFBR2, DUSP22, P2RX7, ITGA5, CD3…	1.39911	0.00411342	0.280165
GO:0043085: positive regulation of catalytic activity	166	10.3106	0.000155333	ALS2, DLC1, GNA13, XRCC4, FGF18, WFS1, EDN1, TNFSF15, RPS27L, PMAIP1, RGL1, RGL2, WNT4, DNAJB11, GBF1, ILK, MAP3K8, ARHGEF40, IL1B, FRS3, DAP, RAPGEF3, FAS, ADAM8, FRS2, BCL10, DAB2IP, STAP1, VANGL2, SOCS1, TOR1AIP1, PIM1, SIPA1L2, CCL4L1, CCL4L2, CD40, STK4, TBC1D22B, POR, CDKL5, TANK, FARP1, SPAG9, CCR7, SEC61B, SIPA1L1, JUN, PSMA4, MAPK3, RIPK2, DCUN1D3, EIF2AK3, WNT5A, ARFGAP1, CCL3, ASAP2, A…	1.31323	0.0044487	0.309691
GO:0031401: positive regulation of protein modification process	127	7.8882	0.000201716	DLC1, ALS2, SEPT4, FGF18, JDP2, WFS1, IL6ST, EDN1, TNFSF15, UBQLN1, ZNF304, ILK, MAP3K8, IL1B, RAPGEF3, FAS, ADAM8, FRS2, BCL10, DAB2IP, STAP1, VANGL2, SOCS1, FMR1, PIM1, CCL4L1, TNFRSF14, CCL4L2, CD40, STK4, TANK, SPAG9, CCR7, IFNB1, JUN, PSMA4, MAPK3, RIPK2, DCUN1D3, LRRK1, WNT5A, CCL3, GCNT2, HAX1, MAPKAPK2, CHEK2, CCL5, CCL4, IFNA2, DUSP19, IFNA1, KRAS, TRIM67, IFNA7, IFNA5, IFNA4, IFNA8, EGF…	1.37037	0.00535115	0.40199
GO:0016310: phosphorylation	225	13.9752	0.000244419	ALS2, IL6ST, STAT5A, STAT5B, EDN1, SGMS1, TPK1, COL4A3BP, CLK4, ILK, MAP3K8, RAPGEF3, FAS, ADAM8, PTPRJ, DAB2IP, MAGI3, VANGL2, PIM1, SCYL3, CD40, SPAG9, CCR7, CAMK4, IFNB1, SCYL2, JUN, MAPK3, DLD, EIF2AK3, GCNT2, CHEK2, DUSP18, IFNA2, DUSP19, IFNA1, KRAS, HEXIM2, IFNA7, DMD, IFNA5, DUSP16, IFNA4, IFNA8, FBXO7, ZNF622, NRBF2, TGFBR2, DUSP22, RGS2, AIDA, CD300A, RGS3, TGFBR3, ADAR, CCNT2, LRRC19, …	1.24495	0.00627206	0.486894
GO:0043408: regulation of MAPK cascade	82	5.09317	0.000245461	FGF18, EDN1, SORL1, PINK1, TRIM5, CCL3L1, MAP3K8, ILK, IL1B, FAS, ADAM8, ERRFI1, TNIP1, FRS2, CEACAM1, PTPRJ, ICAM1, DAB2IP, MAGI3, VANGL2, CCL4L1, TNFRSF14, CCL4L2, CD40, MAP4K4, SPAG9, PRKD2, GRM4, CCR7, CRKL, INHBE, C3ORF33, LAX1, JUN, HIPK3, RIPK1, MAPK3, INHBC, MAP3K10, RIPK2, KSR1, GADD45B, GBP1, MAP3K11, WNT5A, CCL3, GCNT2, TNF, MAPKAPK2, CCL5, CCL4, TRIB2, DUSP18, DUSP19, KRAS, XBP1, DMD,…	1.49164	0.00625844	0.488963
GO:0023014: signal transduction by protein phosphorylation	101	6.27329	0.000268755	FGF18, EDN1, SETX, MAP3K8, ILK, IL1B, FRS3, FAS, ADAM8, FRS2, PTPRJ, MAGI3, DAB2IP, STK24, VANGL2, CCL4L1, TNFRSF14, CCL4L2, CD40, STK4, MAP4K4, SPAG9, CCR7, JUN, PSMA4, MAPK3, RIPK2, GBP1, WNT5A, CCL3, GCNT2, STK10, MAPKAPK2, CCL5, CCL4, RASAL2, DUSP18, DUSP19, KRAS, ITGAV, DMD, DUSP16, DNAJA1, EGF, ZNF622, SPTBN5, TGFBR2, DUSP22, P2RX7, ATF3, AIDA, RGS2, RGS3, CD300A, TGFBR3, SPTA1, PTPN1, NRG4…	1.42037	0.00674274	0.535249
GO:0051403: stress-activated MAPK cascade	37	2.29814	0.000276487	WNT5A, TNF, EDN1, PINK1, NFKB1, MAPKAPK2, ZFP36L1, DUSP19, MAP3K8, DNAJA1, IL1B, ZC3H12A, CD27, ZNF622, ZFP36, DAB2IP, MAGI3, PTGER4, VANGL2, DUSP22, MAPK10, FZD4, TAB2, MAP4K4, SPAG9, CCR7, CRKL, AIDA, HIPK3, MAPK14, RIPK1, MAP3K10, TGFBR3, RIPK2, PTPN1, GADD45B, MAP3K11	1.88567	0.00691432	0.550605
GO:0031098: stress-activated protein kinase signaling cascade	38	2.36025	0.000348759	WNT5A, TNF, EDN1, PINK1, NFKB1, MAPKAPK2, ZFP36L1, DUSP19, MAP3K8, DNAJA1, IL1B, ZC3H12A, CD27, ZNF622, ZFP36, DAB2IP, MAGI3, PTGER4, VANGL2, DUSP22, MAPK10, FZD4, TAB2, MAP4K4, SPAG9, CCR7, CRKL, AIDA, HIPK3, MAPK14, RIPK1, MAPK3, MAP3K10, TGFBR3, RIPK2, PTPN1, GADD45B, MAP3K11	1.84514	0.0083733	0.694056
GO:0000165: MAPK cascade	97	6.02484	0.000351886	FGF18, NRG4, SORL1, EDN1, PINK1, NFKB1, SETX, TRIM5, CCL3L1, MAP3K8, ILK, IL1B, FRS3, FAS, ADAM8, NRG2, TNIP1, ERRFI1, FRS2, CEACAM1, PTPRJ, ZFP36, ICAM1, DAB2IP, MAGI3, PTGER4, VANGL2, CCL4L1, TNFRSF14, CCL4L2, CD40, MAP4K4, SPAG9, PRKD2, GRM4, CCR7, CRKL, C3ORF33, LAX1, PSMA4, JUN, HIPK3, RIPK1, MAPK3, MAP3K10, RIPK2, KSR1, GADD45B, GBP1, MAP3K11, WNT5A, PSMB10, CCL3, GCNT2, TNF, MAPKAPK2, CCL5…	1.42251	0.00842273	0.700258
GO:0045860: positive regulation of protein kinase activity	60	3.72671	0.000491941	ALS2, CCNT2, FGF18, PRKAG1, EDN1, TNFSF15, PINK1, ANG, MAP3K8, ILK, IL1B, ADAM8, FRS2, CDC6, DAB2IP, STAP1, SOCS1, VANGL2, PIM1, CD40, ECT2, STK4, SPAG9, GRM4, CCND1, CCR7, CARD14, CRKL, RIPK1, MAPK3, TXN, MAP3K10, ADAM17, RIPK2, GADD45B, MAPRE3, MAP3K11, LCP2, WNT5A, TNF, ABI1, MAPKAPK2, CCL5, DUSP19, KRAS, PKD2, HSPA5, EGF, TGFBR2, MAPK10, FZD4, TAB2, DUSP5, P2RX7, CD300A, PRKAR1B, MAPK14, JAK2…	1.57447	0.0113484	0.977672
GO:0032270: positive regulation of cellular protein metabolic process	150	9.31677	0.000502651	DLC1, ALS2, SEPT4, FGF18, JDP2, WFS1, IL6ST, EDN1, TNFSF15, RPS27L, PMAIP1, UBQLN1, ZNF304, ILK, MAP3K8, RBMS3, IL1B, DAP, RAPGEF3, FAS, ADAM8, DNAJC3, FRS2, SAMD4A, BCL10, DAB2IP, STAP1, VANGL2, SOCS1, FMR1, PIM1, CCL4L1, TNFRSF14, CCL4L2, CD40, STK4, TANK, SPAG9, CCR7, IFNB1, JUN, PSMA4, MAPK3, RIPK2, NFE2L2, TNFAIP3, DCUN1D3, EIF2AK3, LRRK1, WNT5A, CCL3, GCNT2, GCLC, HAX1, NFKBIA, CHEK2, MAPKA…	1.30282	0.0115607	0.998855
GO:0071902: positive regulation of protein serine/threonine kinase activity	42	2.6087	0.000656646	CCNT2, ALS2, WNT5A, FGF18, TNF, EDN1, TNFSF15, MAPKAPK2, DUSP19, KRAS, ILK, PKD2, IL1B, EGF, ADAM8, FRS2, CDC6, DAB2IP, VANGL2, PIM1, CD40, MAPK10, FZD4, STK4, TAB2, DUSP5, SPAG9, GRM4, P2RX7, CCND1, CARD14, MAPK14, RIPK1, MAPK3, MAP3K10, ADAM17, RIPK2, PTPN1, GADD45B, HTR2B, MAPRE3, MAP3K11	1.72667	0.0141031	1.30297
GO:0051338: regulation of transferase activity	106	6.58385	0.000729314	ALS2, FGF18, EDN1, TNFSF15, CXCL10, CDKN2B, ILK, MAP3K8, IL1B, ADAM8, DNAJC3, FRS2, PTPRJ, DAB2IP, STAP1, SOCS1, VANGL2, PIM1, CD40, STK4, SPAG9, CCR7, PSMA4, MAPK3, RIPK2, TNFAIP3, DCUN1D3, WNT5A, MAPKAPK2, CCL5, SESN2, DUSP18, SERINC2, DUSP19, KRAS, HEXIM2, DUSP16, DNAJA1, EGF, FBXO7, ZNF622, NRBF2, SMG8, TGFBR2, DUSP22, P2RX7, AIDA, RGS2, RGS3, CD300A, PRKAR1B, PTPN1, UBE2E1, ADAR, CCNT2, PRKA…	1.36894	0.015363	1.44617
GO:0033674: positive regulation of kinase activity	62	3.85093	0.00103661	ALS2, CCNT2, FGF18, PRKAG1, EDN1, TNFSF15, PINK1, ANG, MAP3K8, ILK, IL1B, ADAM8, FRS2, CDC6, DAB2IP, STAP1, SOCS1, VANGL2, PIM1, CD40, ECT2, STK4, SPAG9, GRM4, CCND1, CCR7, CARD14, CRKL, RIPK1, MAPK3, TXN, MAP3K10, ADAM17, RIPK2, GADD45B, MAPRE3, MAP3K11, LCP2, WNT5A, TNF, ABI1, MAPKAPK2, CCL5, DUSP19, KRAS, PKD2, HSPA5, EGF, ZNF622, TGFBR2, AMBRA1, MAPK10, FZD4, TAB2, DUSP5, P2RX7, CD300A, PRKAR…	1.51419	0.0206291	2.04954
GO:0046328: regulation of JNK cascade	26	1.61491	0.00144515	WNT5A, TNF, EDN1, PINK1, DUSP19, DNAJA1, IL1B, CD27, ZNF622, MAGI3, DAB2IP, VANGL2, DUSP22, FZD4, SPAG9, MAP4K4, CCR7, AIDA, RIPK1, HIPK3, MAP3K10, TGFBR3, RIPK2, PTPN1, GADD45B, MAP3K11	1.96728	0.0271003	2.84627
GO:0007254: JNK cascade	27	1.67702	0.00350477	WNT5A, TNF, EDN1, PINK1, DUSP19, DNAJA1, IL1B, CD27, ZNF622, DAB2IP, PTGER4, VANGL2, DUSP22, MAPK10, FZD4, TAB2, SPAG9, CCR7, CRKL, AIDA, HIPK3, RIPK1, MAP3K10, RIPK2, PTPN1, GADD45B, MAP3K11	1.81967	0.0569218	6.77008
GO:0043406: positive regulation of MAP kinase activity	30	1.86335	0.00521421	WNT5A, FGF18, TNF, EDN1, MAPKAPK2, DUSP19, KRAS, ILK, IL1B, ADAM8, EGF, FRS2, DAB2IP, VANGL2, MAPK10, CD40, FZD4, TAB2, DUSP5, GRM4, SPAG9, P2RX7, MAPK14, RIPK1, MAPK3, MAP3K10, RIPK2, PTPN1, HTR2B, MAP3K11	1.70507	0.0789806	9.91194
GO:0043506: regulation of JUN kinase activity	15	0.931677	0.00586023	WNT5A, DAB2IP, TNF, VANGL2, EDN1, FZD4, SPAG9, DUSP19, AIDA, RIPK1, HIPK3, MAP3K10, DNAJA1, PTPN1, MAP3K11	2.2561	0.0868767	11.0729
GO:0032872: regulation of stress-activated MAPK cascade	28	1.73913	0.00599623	WNT5A, TNF, EDN1, PINK1, DUSP19, DNAJA1, IL1B, ZC3H12A, CD27, ZNF622, MAGI3, DAB2IP, VANGL2, DUSP22, FZD4, SPAG9, MAP4K4, CCR7, AIDA, HIPK3, RIPK1, MAPK3, MAP3K10, TGFBR3, RIPK2, PTPN1, GADD45B, MAP3K11	1.72667	0.0884792	11.3155
GO:0070302: regulation of stress-activated protein kinase signaling cascade	28	1.73913	0.00640786	WNT5A, TNF, EDN1, PINK1, DUSP19, DNAJA1, IL1B, ZC3H12A, CD27, ZNF622, MAGI3, DAB2IP, VANGL2, DUSP22, FZD4, SPAG9, MAP4K4, CCR7, AIDA, HIPK3, RIPK1, MAPK3, MAP3K10, TGFBR3, RIPK2, PTPN1, GADD45B, MAP3K11	1.71808	0.0922434	12.0459
GO:0046330: positive regulation of JNK cascade	19	1.18012	0.00725792	WNT5A, ZNF622, DAB2IP, TNF, VANGL2, EDN1, DUSP22, FZD4, SPAG9, DUSP19, CCR7, RIPK1, MAP3K10, RIPK2, IL1B, PTPN1, GADD45B, CD27, MAP3K11	1.96919	0.101865	13.5362
GO:0032147: activation of protein kinase activity	37	2.29814	0.0102481	WNT5A, TNF, TNFSF15, PINK1, MAPKAPK2, CCL5, DUSP19, ANG, MAP3K8, IL1B, EGF, ADAM8, FRS2, DAB2IP, TGFBR2, SOCS1, MAPK10, TAB2, ECT2, DUSP5, GRM4, SPAG9, P2RX7, CARD14, CRKL, CD300A, PRKAR1B, MAPK14, RIPK1, MAPK3, TXN, MAP3K10, RIPK2, JAK2, PTPN1, GADD45B, MAP3K11	1.53132	0.134281	18.5903
GO:0051347: positive regulation of transferase activity	69	4.28571	0.0124443	ALS2, CCNT2, FGF18, PRKAG1, EDN1, SORL1, TNFSF15, PINK1, ANG, MAP3K8, ILK, IL1B, ADAM8, FRS2, CDC6, DAB2IP, STAP1, SOCS1, VANGL2, PIM1, CD40, ECT2, STK4, PRKCQ, SPAG9, GRM4, CCND1, CCR7, CARD14, CRKL, PSMA4, RIPK1, TXN, MAPK3, MAP3K10, RIPK2, ADAM17, DCUN1D3, GADD45B, MAPRE3, MAP3K11, LCP2, PSMB10, WNT5A, TNF, ABI1, MAPKAPK2, CCL5, SERINC2, DUSP19, KRAS, PKD2, HSPA5, EGF, ZNF622, TGFBR2, AMBRA1, …	1.32969	0.156516	22.1222
GO:0000187: activation of MAPK activity	21	1.30435	0.0141372	WNT5A, DAB2IP, TNF, MAPK10, MAPKAPK2, TAB2, DUSP5, GRM4, SPAG9, P2RX7, RIPK1, MAPK14, MAPK3, MAP3K10, RIPK2, IL1B, PTPN1, ADAM8, EGF, FRS2, MAP3K11	1.77397	0.171202	24.745
GO:0043507: positive regulation of JUN kinase activity	12	0.745342	0.0146257	WNT5A, SPAG9, DAB2IP, DUSP19, TNF, RIPK1, EDN1, VANGL2, MAP3K10, PTPN1, FZD4, MAP3K11	2.27692	0.175288	25.4859
GO:0043410: positive regulation of MAPK cascade	54	3.35404	0.0159687	FGF18, EDN1, TRIM5, CCL3L1, MAP3K8, ILK, IL1B, FAS, ADAM8, FRS2, ICAM1, DAB2IP, VANGL2, CCL4L1, CCL4L2, TNFRSF14, CD40, GRM4, PRKD2, SPAG9, CCR7, CRKL, JUN, RIPK1, MAPK3, MAP3K10, RIPK2, GADD45B, KSR1, MAP3K11, WNT5A, CCL3, TNF, GCNT2, MAPKAPK2, CCL5, CCL4, DUSP19, KRAS, ZC3H12A, GPNMB, EGF, CD27, ZNF622, DUSP22, MAPK10, FZD4, TAB2, DUSP5, P2RX7, MAPK14, JAK2, PTPN1, HTR2B	1.3732	0.186304	27.4878
GO:0032874: positive regulation of stress-activated MAPK cascade	20	1.24224	0.0168291	WNT5A, ZNF622, DAB2IP, TNF, VANGL2, EDN1, DUSP22, FZD4, SPAG9, DUSP19, CCR7, RIPK1, MAP3K10, RIPK2, IL1B, ZC3H12A, PTPN1, GADD45B, CD27, MAP3K11	1.77458	0.194252	28.7432
GO:0070304: positive regulation of stress-activated protein kinase signaling cascade	20	1.24224	0.0180436	WNT5A, ZNF622, DAB2IP, TNF, VANGL2, EDN1, DUSP22, FZD4, SPAG9, DUSP19, CCR7, RIPK1, MAP3K10, RIPK2, IL1B, ZC3H12A, PTPN1, GADD45B, CD27, MAP3K11	1.7619	0.204222	30.4802
GO:0007257: activation of JUN kinase activity	7	0.434783	0.0831317	WNT5A, SPAG9, DAB2IP, RIPK1, MAP3K10, PTPN1, MAP3K11	2.27193	0.557235	82.3235
Annotation Cluster 20 - Enrichment Score: 4.187
Term:	Count	%	P-value	Genes	Fold Enrichment	Benjamini-Hochberg FDR	FDR
GO:0010558: negative regulation of macromolecule biosynthetic process	162	10.0621	4.44746e-06	HIST2H2AA3, HIST2H2AA4, JDP2, WFS1, FST, EDN1, SNIP1, RORB, ANKRD1, IL10, CITED2, ZNF304, N4BP2L2, WNT4, MIER1, CGGBP1, DAP, SAMD4A, S100A1, CIITA, SATB1, DAB2IP, PRAME, BEND3, STRN3, RELB, ENC1, FMR1, ZNF189, CCL4L1, SIX5, SIX4, DDIT3, JUNB, CD38, KDM2B, JUN, SIX1, PRDM5, SMARCA5, TGIF1, NFE2L3, EIF2AK3, GIGYF2, ZNF613, WNT5A, CCL3, GCLC, ELK3, CHEK2, CALR, SESN2, CCL5, CCL4, IFNA2, ZNF227, MEIS…	1.40903	0.000224572	0.0088797
GO:0031324: negative regulation of cellular metabolic process	247	15.3416	5.68717e-06	HIST2H2AA3, HIST2H2AA4, SNIP1, FST, EDN1, RORB, CITED2, N4BP2L2, ISG15, INSIG2, SERPINE3, SERPINE1, ILK, PTBP3, S100A1, PTPRJ, DAB2IP, PRAME, STRN3, PARP10, OPTN, FARP1, CD38, JUN, PRDM5, TFPI, TGIF1, EIF2AK3, WFDC5, GIGYF2, ZNF613, ELL, CHEK2, CALR, TIPRL, IFNA2, DUSP18, DUSP19, ZNF227, HEXIM2, DRAP1, DMD, DUSP16, FBXO7, AEBP2, RECQL5, ACER2, DUSP22, SFMBT1, NOTCH3, RGS2, AIDA, CD300A, RGS3, TRP…	1.29908	0.000274981	0.0113548
GO:0031327: negative regulation of cellular biosynthetic process	167	10.3727	6.88184e-06	HIST2H2AA3, HIST2H2AA4, JDP2, WFS1, FST, EDN1, SNIP1, RORB, ANKRD1, IL10, CITED2, ZNF304, N4BP2L2, WNT4, INSIG2, MIER1, CGGBP1, DAP, SAMD4A, S100A1, CIITA, SATB1, DAB2IP, PRAME, BEND3, STRN3, FMR1, RELB, ENC1, ZNF189, CCL4L1, SIX5, SIX4, DDIT3, JUNB, CD38, KDM2B, JUN, SIX1, PRDM5, SMARCA5, TGIF1, NFE2L3, EIF2AK3, GIGYF2, ZNF613, WNT5A, CCL3, GCLC, ELK3, CHEK2, CALR, SESN2, CCL5, CCL4, IFNA2, ZNF2…	1.39167	0.000330731	0.0137398
GO:0009890: negative regulation of biosynthetic process	168	10.4348	1.02654e-05	HIST2H2AA3, HIST2H2AA4, JDP2, WFS1, FST, EDN1, SNIP1, RORB, ANKRD1, IL10, CITED2, ZNF304, N4BP2L2, WNT4, INSIG2, MIER1, CGGBP1, DAP, SAMD4A, S100A1, CIITA, SATB1, DAB2IP, PRAME, BEND3, STRN3, FMR1, RELB, ENC1, ZNF189, CCL4L1, SIX5, SIX4, DDIT3, JUNB, CD38, KDM2B, JUN, SIX1, PRDM5, SMARCA5, TGIF1, NFE2L3, EIF2AK3, GIGYF2, ZNF613, WNT5A, CCL3, GCLC, ELK3, CHEK2, CALR, SESN2, CCL5, CCL4, IFNA2, ZNF2…	1.37766	0.00046265	0.0204945
GO:2000113: negative regulation of cellular macromolecule biosynthetic process	151	9.37888	1.1344e-05	HIST2H2AA3, HIST2H2AA4, JDP2, WFS1, FST, EDN1, SNIP1, RORB, ANKRD1, CITED2, N4BP2L2, ZNF304, WNT4, MIER1, CGGBP1, DAP, SAMD4A, S100A1, CIITA, SATB1, DAB2IP, PRAME, BEND3, STRN3, RELB, ENC1, FMR1, ZNF189, SIX5, SIX4, DDIT3, JUNB, CD38, KDM2B, JUN, SIX1, PRDM5, SMARCA5, TGIF1, NFE2L3, EIF2AK3, GIGYF2, ZNF613, WNT5A, GCLC, CHEK2, ELK3, CALR, SESN2, IFNA2, ZNF227, MEIS2, HEXIM2, DRAP1, ELK4, OTUD7B, …	1.4066	0.000499955	0.0226478
GO:0010605: negative regulation of macromolecule metabolic process	243	15.0932	1.24556e-05	HIST2H2AA3, HIST2H2AA4, SNIP1, FST, EDN1, RORB, ERLEC1, CITED2, N4BP2L2, ISG15, SERPINE3, SERPINE1, ILK, PTBP3, S100A1, PTPRJ, DAB2IP, PRAME, STRN3, PARP10, OPTN, CD38, JUN, PRDM5, TFPI, TGIF1, EIF2AK3, WFDC5, GIGYF2, ZNF613, TDRD9, CHEK2, CALR, TIPRL, IFNA2, DUSP18, DUSP19, ZNF227, HEXIM2, DRAP1, DMD, DUSP16, NUP54, FBXO7, AEBP2, RECQL5, ACER2, DUSP22, SFMBT1, NOTCH3, RGS2, AIDA, CD300A, RGS3, T…	1.28848	0.000537065	0.0248667
GO:0009892: negative regulation of metabolic process	256	15.9006	5.21863e-05	HIST2H2AA3, HIST2H2AA4, SNIP1, FST, EDN1, RORB, ERLEC1, CITED2, N4BP2L2, ISG15, INSIG2, SERPINE3, SERPINE1, ILK, PTBP3, S100A1, PTPRJ, DAB2IP, PRAME, STRN3, PARP10, OPTN, FARP1, CD38, JUN, PRDM5, TFPI, TGIF1, EIF2AK3, WFDC5, GIGYF2, ZNF613, ELL, TDRD9, CHEK2, CALR, TIPRL, IFNA2, DUSP18, DUSP19, ZNF227, HEXIM2, DRAP1, DMD, DUSP16, NUP54, FBXO7, AEBP2, RECQL5, ACER2, DUSP22, SFMBT1, NOTCH3, RGS2, A…	1.25192	0.00182467	0.104147
GO:0051172: negative regulation of nitrogen compound metabolic process	164	10.1863	5.76748e-05	HIST2H2AA3, HIST2H2AA4, JDP2, WFS1, FST, EDN1, SNIP1, APOBEC3G, RORB, ANKRD1, APOBEC3F, IL10, CITED2, ZNF304, N4BP2L2, WNT4, MIER1, CGGBP1, PTBP3, DAP, SAMD4A, S100A1, CIITA, SATB1, DAB2IP, PRAME, BEND3, STRN3, RELB, ENC1, FMR1, ZNF189, CCL4L1, SIX5, SIX4, DDIT3, JUNB, CD38, KDM2B, JUN, SIX1, PRDM5, SMARCA5, TGIF1, NFE2L3, EIF2AK3, GIGYF2, ZNF613, WNT5A, CCL3, GCLC, ELK3, CHEK2, CALR, SESN2, CCL5…	1.34307	0.00196474	0.115094
GO:0045892: negative regulation of transcription, DNA-templated	128	7.95031	8.03704e-05	HIST2H2AA3, HIST2H2AA4, JDP2, WFS1, FST, EDN1, RORB, ANKRD1, CITED2, N4BP2L2, ZNF304, WNT4, CGGBP1, MIER1, DAP, S100A1, CIITA, SATB1, DAB2IP, PRAME, BEND3, STRN3, RELB, ZNF189, SIX5, SIX4, DDIT3, JUNB, CD38, KDM2B, JUN, SIX1, PRDM5, SMARCA5, TGIF1, NFE2L3, ZNF613, WNT5A, GCLC, ELK3, CALR, IFNA2, ZNF227, MEIS2, HEXIM2, DRAP1, ELK4, OTUD7B, ZNF425, SKIL, RUNX2, RUNX3, HIST1H3J, AEBP2, RECQL5, RFX5,…	1.39705	0.00260352	0.16035
GO:1902679: negative regulation of RNA biosynthetic process	134	8.32298	8.15933e-05	HIST2H2AA3, HIST2H2AA4, JDP2, WFS1, FST, EDN1, RORB, ANKRD1, CITED2, N4BP2L2, ZNF304, WNT4, CGGBP1, MIER1, DAP, S100A1, CIITA, SATB1, DAB2IP, PRAME, BEND3, STRN3, RELB, ZNF189, CCL4L1, SIX5, SIX4, DDIT3, JUNB, CD38, KDM2B, JUN, SIX1, PRDM5, SMARCA5, TGIF1, NFE2L3, ZNF613, WNT5A, CCL3, GCLC, ELK3, CCL5, CALR, CCL4, IFNA2, ZNF227, MEIS2, HEXIM2, DRAP1, ELK4, OTUD7B, ZNF425, SKIL, RUNX2, RUNX3, HIST…	1.38414	0.00261128	0.162788
GO:0006357: regulation of transcription from RNA polymerase II promoter	193	11.9876	8.57591e-05	JDP2, FAM200A, RNASEL, WFS1, STAT5A, ZNF821, STAT5B, EDN1, FST, TCEAL8, ANKRD1, RORA, IL10, HOXD10, SETX, CITED2, CXCL10, ZNF304, GABPB1, N4BP2L2, EPC2, CDKN2B, INSIG2, CGGBP1, BHLHA15, SERPINE1, ILK, IL1B, S100A1, CIITA, SATB1, DAB2IP, BEND3, SLC33A1, STRN3, RELB, ZNF189, SIX5, CD40, SIX4, MED13, ELL3, JUNB, DDIT3, SPAG8, KDM2B, IFNB1, JUN, MLLT10, PRDM5, SIX1, MAPK3, MED18, SMARCA5, RIPK2, TGIF…	1.29718	0.00269047	0.171093
GO:0051253: negative regulation of RNA metabolic process	138	8.57143	9.41796e-05	HIST2H2AA3, HIST2H2AA4, JDP2, WFS1, FST, EDN1, APOBEC3G, RORB, ANKRD1, APOBEC3F, CITED2, N4BP2L2, ZNF304, WNT4, CGGBP1, MIER1, PTBP3, DAP, S100A1, CIITA, SATB1, DAB2IP, PRAME, BEND3, STRN3, RELB, ZNF189, CCL4L1, SIX5, SIX4, DDIT3, JUNB, CD38, KDM2B, JUN, SIX1, PRDM5, SMARCA5, TGIF1, NFE2L3, ZNF613, WNT5A, CCL3, GCLC, ELK3, CCL5, CALR, CCL4, IFNA2, ZNF227, MEIS2, HEXIM2, DRAP1, ELK4, OTUD7B, ZNF42…	1.37258	0.00290853	0.187877
GO:0045934: negative regulation of nucleobase-containing compound metabolic process	148	9.19255	0.000214725	HIST2H2AA3, HIST2H2AA4, JDP2, WFS1, FST, EDN1, APOBEC3G, RORB, ANKRD1, APOBEC3F, CITED2, N4BP2L2, ZNF304, WNT4, MIER1, CGGBP1, PTBP3, DAP, S100A1, CIITA, SATB1, DAB2IP, PRAME, BEND3, STRN3, RELB, ZNF189, CCL4L1, SIX5, SIX4, DDIT3, JUNB, CD38, KDM2B, JUN, SIX1, PRDM5, SMARCA5, TGIF1, NFE2L3, ZNF613, WNT5A, CCL3, GCLC, CHEK2, ELK3, CALR, CCL5, CCL4, IFNA2, ZNF227, MEIS2, HEXIM2, DRAP1, ELK4, OTUD7B…	1.33139	0.00560221	0.427863
GO:0010629: negative regulation of gene expression	158	9.81366	0.000244734	HIST2H2AA3, HIST2H2AA4, JDP2, WFS1, FST, EDN1, SNIP1, RORB, ANKRD1, CITED2, ZNF304, N4BP2L2, WNT4, MIER1, CGGBP1, SERPINE1, PTBP3, DAP, SAMD4A, S100A1, CIITA, SATB1, DAB2IP, PRAME, BEND3, CHAC1, STRN3, RELB, ENC1, FMR1, ZNF189, CCL4L1, SIX5, PARP10, SIX4, DDIT3, JUNB, CD38, KDM2B, JUN, SIX1, PRDM5, SMARCA5, TGIF1, NFE2L3, EIF2AK3, GIGYF2, ZNF613, WNT5A, CCL3, GCLC, TDRD9, ELK3, CALR, SESN2, CCL5,…	1.31223	0.00625997	0.487519
GO:1903507: negative regulation of nucleic acid-templated transcription	129	8.01242	0.00032495	HIST2H2AA3, HIST2H2AA4, JDP2, WFS1, FST, EDN1, RORB, ANKRD1, CITED2, N4BP2L2, ZNF304, WNT4, CGGBP1, MIER1, DAP, S100A1, CIITA, SATB1, DAB2IP, PRAME, BEND3, STRN3, RELB, ZNF189, SIX5, SIX4, DDIT3, JUNB, CD38, KDM2B, JUN, SIX1, PRDM5, SMARCA5, TGIF1, NFE2L3, ZNF613, WNT5A, GCLC, ELK3, CALR, IFNA2, ZNF227, MEIS2, HEXIM2, DRAP1, ELK4, OTUD7B, ZNF425, SKIL, RUNX2, RUNX3, HIST1H3J, AEBP2, RECQL5, RFX5,…	1.35174	0.00794733	0.646821
GO:0006366: transcription from RNA polymerase II promoter	181	11.2422	0.00221915	RNASEL, JDP2, NRBP1, WFS1, ZNF821, STAT5B, FST, EDN1, RORB, ANKRD1, RORA, IL10, HOXD10, CXCL10, SETX, CITED2, ZNF304, N4BP2L2, GABPB1, CDKN2B, INSIG2, CGGBP1, BHLHA15, ILK, SERPINE1, INTS6, IL1B, S100A1, CIITA, SATB1, DAB2IP, ZNF45, BEND3, SLC33A1, STRN3, RELB, ZNF189, SIX5, MED13, SIX4, CD40, ELL3, DDIT3, JUNB, ELL2, SPAG8, KDM2B, IFNB1, JUN, MLLT10, SIX1, MED18, MAPK3, PRDM5, TGIF1, RIPK2, NFE2…	1.22656	0.0387102	4.33887
GO:0000122: negative regulation of transcription from RNA polymerase II promoter	82	5.09317	0.00429077	NKAP, BACH1, ZBTB32, JDP2, CPEB3, WFS1, E2F7, DICER1, MITF, EDN1, FST, TP63, ZEB2, NFKB1, ANKRD1, NFKB2, CITED2, N4BP2L2, ZNF350, CGGBP1, NR2F6, S100A1, EGR1, ZFP36, CIITA, SATB1, DAB2IP, ZBTB20, BEND3, SLA2, ARID5B, STRN3, RELB, ZNF189, MXD1, JUNB, DDIT3, CCND1, KDM2B, NCOA2, JUN, SIX1, TXN, PRDM5, TGIF1, MOSPD1, ZNF746, NFE2L3, PPP1R15A, ZNF613, ETV7, TNF, PPM1A, NFIX, CALR, MEIS2, HEXIM2, DRAP…	1.35205	0.0672272	8.22741
Annotation Cluster 21 - Enrichment Score: 3.858
Term:	Count	%	P-value	Genes	Fold Enrichment	Benjamini-Hochberg FDR	FDR
GO:0097190: apoptotic signaling pathway	82	5.09317	1.03996e-06	SEPT4, PDIA3, WFS1, TP63, PINK1, RPS27L, SGMS1, PMAIP1, UBQLN1, CTTN, WNT4, CASP4, BAG3, SERPINE1, IL1B, FAS, DAP, DEDD2, ICAM1, PGAP2, BCL10, DAB2IP, STX4, BCL2L14, STK24, CHAC1, BCL2A1, TNFRSF14, CD40, ELL3, STK4, DDIT3, TNFRSF9, CD38, CTH, IFNB1, JUN, RIPK1, NFE2L2, TNFAIP3, EIF2AK3, PPP1R15A, MELK, TMED7-TICAM2, TRAF1, TNF, GCLC, MCL1, MKNK2, PML, CD70, BCL2L1, CHEK2, FEM1B, ITM2C, CYLD, XBP1…	1.73471	6.38274e-05	0.00207643
GO:0097191: extrinsic apoptotic signaling pathway	40	2.48447	4.60976e-06	GCLC, TNF, MCL1, PDIA3, PML, MKNK2, CD70, BCL2L1, PMAIP1, SGMS1, FEM1B, ITM2C, CYLD, CTTN, ITGAV, BAG3, SERPINE1, IL1B, FAS, SKIL, DEDD2, CD27, ICAM1, BCL10, CFLAR, DAB2IP, STX4, BCL2L14, BCL2A1, STK4, CASP10, TNFRSF9, P2RX7, TNFSF10, ATF3, RIPK1, JAK2, TNFAIP3, PARP2, IFI6	2.19259	0.000229857	0.00920374
GO:2001236: regulation of extrinsic apoptotic signaling pathway	30	1.86335	3.57884e-05	TRAF1, GCLC, TNF, PDIA3, MCL1, PML, BCL2L1, PMAIP1, SGMS1, FEM1B, ITM2C, CYLD, CTTN, ITGAV, SERPINE1, IL1B, FAS, SKIL, DEDD2, ICAM1, BCL10, CFLAR, STX4, BCL2L14, STK4, TNFSF10, ATF3, RIPK1, TNFAIP3, IFI6	2.29814	0.00132117	0.0714331
GO:2001233: regulation of apoptotic signaling pathway	54	3.35404	6.76975e-05	SEPT4, PDIA3, WFS1, PINK1, TP63, SGMS1, PMAIP1, UBQLN1, WNT4, CTTN, SERPINE1, IL1B, FAS, DEDD2, ICAM1, BCL10, PGAP2, STX4, DAB2IP, BCL2L14, ELL3, STK4, DDIT3, CTH, IFNB1, RIPK1, NFE2L2, TNFAIP3, EIF2AK3, TRAF1, GCLC, TNF, MCL1, PML, BCL2L1, FEM1B, ITM2C, CYLD, XBP1, ITGAV, DNAJA1, SKIL, BMF, CFLAR, HERPUD1, CREB3, PLEKHF1, HYOU1, TNFSF10, ATF3, JAK2, PTPN1, IFI6, TP53INP1	1.75263	0.00226708	0.135082
GO:0008625: extrinsic apoptotic signaling pathway via death domain receptors	18	1.11801	0.000161131	ICAM1, CFLAR, DAB2IP, TNF, PMAIP1, STK4, CASP10, TNFRSF9, TNFSF10, ATF3, BAG3, RIPK1, SERPINE1, FAS, SKIL, TNFAIP3, DEDD2, CD27	2.81013	0.00456523	0.321233
GO:2001238: positive regulation of extrinsic apoptotic signaling pathway	14	0.869565	0.000291927	BCL10, CYLD, TNFSF10, BCL2L14, ATF3, PDIA3, RIPK1, PML, FAS, PMAIP1, SKIL, STK4, ITM2C, DEDD2	3.19753	0.00723113	0.581269
GO:1902041: regulation of extrinsic apoptotic signaling pathway via death domain receptors	13	0.807453	0.0012649	ICAM1, CFLAR, STX4, PMAIP1, FEM1B, STK4, TNFSF10, ATF3, RIPK1, SERPINE1, SKIL, FAS, TNFAIP3	2.91515	0.0243308	2.49551
GO:2001235: positive regulation of apoptotic signaling pathway	26	1.61491	0.00447685	BCL10, SEPT4, DAB2IP, BCL2L14, MCL1, PDIA3, PML, TP63, PINK1, BCL2L1, PMAIP1, ITM2C, STK4, DDIT3, PLEKHF1, CYLD, TNFSF10, ATF3, IFNB1, RIPK1, JAK2, FAS, SKIL, BMF, DEDD2, TP53INP1	1.81168	0.0697716	8.56924
GO:2001234: negative regulation of apoptotic signaling pathway	29	1.80124	0.00616929	GCLC, TNF, MCL1, WFS1, PINK1, BCL2L1, SGMS1, WNT4, CTTN, XBP1, ITGAV, SERPINE1, DNAJA1, IL1B, FAS, ICAM1, PGAP2, CFLAR, HERPUD1, CREB3, ELL3, HYOU1, CTH, TNFSF10, RIPK1, PTPN1, NFE2L2, TNFAIP3, IFI6	1.70317	0.0897645	11.6233
Annotation Cluster 22 - Enrichment Score: 3.705
Term:	Count	%	P-value	Genes	Fold Enrichment	Benjamini-Hochberg FDR	FDR
GO:0002819: regulation of adaptive immune response	32	1.98758	2.26304e-08	TNF, APLF, C3, IL6ST, RSAD2, IL10, B2M, CD48, IFNA2, IL4R, IL1B, CEACAM1, LTA, TRPM4, TNFSF4, IL27, HLA-A, DUSP22, CD40, HLA-B, SAMSN1, HLA-E, PRKCQ, P2RX7, TNFSF13B, CD80, IL20RB, IFNB1, IRF1, RIPK2, JAK3, TNFAIP3	3.08333	2.17552e-06	4.51854e-05
GO:0002822: regulation of adaptive immune response based on somatic recombination of immune receptors built from immunoglobulin superfamily domains	28	1.73913	5.11389e-07	TNF, APLF, C3, RSAD2, IL10, B2M, IFNA2, IL4R, IL1B, CEACAM1, LTA, TRPM4, TNFSF4, IL27, HLA-A, DUSP22, CD40, HLA-B, HLA-E, PRKCQ, P2RX7, CD80, IL20RB, TNFSF13B, IFNB1, RIPK2, JAK3, TNFAIP3	2.95157	3.34451e-05	0.00102107
GO:0002697: regulation of immune effector process	54	3.35404	7.00004e-07	MICA, ZC3HAV1, APLF, STAT5B, APOBEC3G, APOBEC3F, IL10, B2M, IL4R, DDX60, IL1B, LTA, CEACAM1, TRPM4, BCL10, STX4, BST2, IL27, HLA-A, HERC5, TNFRSF14, HLA-B, CD40, HLA-E, ELMO1, SERPINB9, CD80, IL20RB, IFNB1, RIPK2, TNFAIP3, WNT5A, TNF, C3, PML, RSAD2, NLRX1, PPM1B, IFNA2, XBP1, ZC3H12A, DHX58, IL2RA, TNFSF4, CREB3, DUSP22, NR4A3, DDX58, TRAF3IP2, IFIT1, P2RX7, CD300A, JAK3, IRF4	2.04923	4.4327e-05	0.00139766
GO:0002460: adaptive immune response based on somatic recombination of immune receptors built from immunoglobulin superfamily domains	43	2.67081	0.000120148	HLA-DQB1, TNF, MICA, APLF, C3, RSAD2, NFKB2, RORA, IL10, B2M, IFNA2, IL4R, BCL3, IL1B, FAS, LTA, CD27, CEACAM1, TRPM4, ICAM1, BCL10, TNFSF4, IL27, SLA2, RELB, HLA-A, DUSP22, HLA-B, CD40, HLA-E, PRKCQ, P2RX7, TNFSF13B, CD80, IL20RB, IFNB1, ADAM17, RIPK2, IRF4, JAK3, BTN3A3, TNFAIP3, BTN3A2	1.85431	0.00363867	0.239621
GO:0002703: regulation of leukocyte mediated immunity	28	1.73913	0.000132227	MICA, TNF, APLF, C3, STAT5B, RSAD2, IL10, B2M, IFNA2, IL4R, IL1B, CEACAM1, LTA, TRPM4, STX4, TNFSF4, BST2, HLA-A, DUSP22, CD40, HLA-B, HLA-E, SERPINB9, P2RX7, IL20RB, IFNB1, CD300A, JAK3	2.21368	0.00394393	0.263683
GO:0002706: regulation of lymphocyte mediated immunity	23	1.42857	0.000139295	TRPM4, TNF, MICA, TNFSF4, APLF, C3, STAT5B, HLA-A, DUSP22, RSAD2, HLA-B, CD40, HLA-E, IL10, B2M, IFNA2, SERPINB9, P2RX7, IL20RB, IFNB1, IL1B, CEACAM1, LTA	2.4454	0.00410824	0.277757
GO:0002456: T cell mediated immunity	18	1.11801	0.000161131	TRPM4, ICAM1, MICA, TNFSF4, HLA-A, DUSP22, RSAD2, HLA-B, HLA-E, B2M, IFNA2, P2RX7, IL20RB, IFNB1, IL1B, BTN3A3, BTN3A2, CEACAM1	2.81013	0.00456523	0.321233
GO:0002440: production of molecular mediator of immune response	29	1.80124	0.000175441	WNT5A, HLA-DQB1, GALNT2, TNF, APLF, RSAD2, IL10, B2M, IFNA2, XBP1, IL4R, MR1, FAS, TRPM4, BCL10, STX4, TNFSF4, BST2, HLA-A, TNFRSF14, NR4A3, CD40, HLA-E, TRAF3IP2, TNFSF13B, CAMK4, IFNB1, LAX1, JAK3	2.14172	0.00479933	0.349714
GO:0002709: regulation of T cell mediated immunity	14	0.869565	0.000194772	TRPM4, IFNA2, P2RX7, TNFSF4, IL20RB, IFNB1, HLA-A, DUSP22, RSAD2, IL1B, HLA-B, HLA-E, CEACAM1, B2M	3.32051	0.00520198	0.388176
GO:0002700: regulation of production of molecular mediator of immune response	21	1.30435	0.000336324	WNT5A, TRPM4, BCL10, STX4, TNF, TNFSF4, APLF, BST2, HLA-A, RSAD2, TNFRSF14, CD40, NR4A3, HLA-E, IL10, B2M, IFNA2, IFNB1, XBP1, IL4R, JAK3	2.42056	0.00812481	0.669389
GO:0002821: positive regulation of adaptive immune response	17	1.0559	0.000512527	TNF, TNFSF4, C3, IL6ST, HLA-A, RSAD2, CD40, HLA-B, HLA-E, B2M, PRKCQ, P2RX7, TNFSF13B, CD80, RIPK2, IL1B, LTA	2.65401	0.011719	1.01838
GO:0002824: positive regulation of adaptive immune response based on somatic recombination of immune receptors built from immunoglobulin superfamily domains	16	0.993789	0.000869944	TNF, TNFSF4, C3, HLA-A, RSAD2, CD40, HLA-B, HLA-E, B2M, PRKCQ, P2RX7, TNFSF13B, CD80, IL1B, RIPK2, LTA	2.63111	0.0176036	1.72273
GO:0002443: leukocyte mediated immunity	47	2.91925	0.00108173	HLA-DQB1, CCL3, TNF, MICA, APLF, C3, STAT5B, RSAD2, IL10, B2M, IFNA2, IL4R, BCL3, IL1B, KLRF2, FAS, LTA, CD27, CEACAM1, TRPM4, ICAM1, BCL10, STX4, TNFSF4, BST2, SLA2, CEBPG, HLA-A, DUSP22, HLA-B, NR4A3, CD40, SLAMF7, HLA-E, S100A13, SERPINB9, P2RX7, IL20RB, CAMK4, CD300A, IFNB1, ULBP1, ULBP2, ADAM17, JAK3, BTN3A3, BTN3A2	1.62828	0.0213055	2.13784
GO:0002699: positive regulation of immune effector process	26	1.61491	0.00157706	WNT5A, BCL10, STX4, TNF, TNFSF4, ZC3HAV1, C3, STAT5B, HLA-A, RSAD2, TNFRSF14, HLA-B, CD40, NR4A3, HLA-E, B2M, P2RX7, CD80, CD300A, XBP1, IL4R, DDX60, IL1B, RIPK2, DHX58, LTA	1.95528	0.0290618	3.1022
GO:0002449: lymphocyte mediated immunity	38	2.36025	0.00291093	HLA-DQB1, TNF, MICA, APLF, C3, STAT5B, RSAD2, IL10, B2M, IFNA2, IL4R, BCL3, IL1B, KLRF2, FAS, CD27, CEACAM1, LTA, TRPM4, ICAM1, BCL10, TNFSF4, SLA2, CEBPG, HLA-A, DUSP22, HLA-B, SLAMF7, CD40, HLA-E, SERPINB9, P2RX7, IL20RB, IFNB1, ULBP1, ULBP2, BTN3A3, BTN3A2	1.64444	0.0487914	5.65447
GO:0002705: positive regulation of leukocyte mediated immunity	15	0.931677	0.0120159	STX4, TNF, TNFSF4, C3, STAT5B, HLA-A, RSAD2, CD40, HLA-B, HLA-E, B2M, P2RX7, IL4R, IL1B, LTA	2.07865	0.152726	21.4449
GO:0002711: positive regulation of T cell mediated immunity	8	0.496894	0.0148664	P2RX7, TNFSF4, HLA-A, IL1B, RSAD2, HLA-B, HLA-E, B2M	2.9899	0.177656	25.8486
GO:0002708: positive regulation of lymphocyte mediated immunity	13	0.807453	0.0153092	P2RX7, TNF, TNFSF4, C3, STAT5B, HLA-A, IL1B, RSAD2, HLA-B, CD40, HLA-E, LTA, B2M	2.16667	0.180867	26.5113
Annotation Cluster 23 - Enrichment Score: 3.434
Term:	Count	%	P-value	Genes	Fold Enrichment	Benjamini-Hochberg FDR	FDR
GO:0007596: blood coagulation	51	3.1677	3.18296e-05	GNA13, IFNA21, RAD51B, EDN1, VPS33B, GP6, FAP, SERPINE1, ILK, RHOB, RHOG, CEACAM1, AP3B1, F8, CD40, SLC7A11, PRKCQ, IFNB1, MAPK3, TFPI, RAB5A, COL1A2, ABAT, NFE2L2, COL1A1, LCP2, IFNA2, IFNA1, IFNA7, IFNA5, IFNA4, SH2B3, IFNA8, MAFF, HIST1H3J, IFNA10, FZD6, P2RY12, P2RX4, P2RX7, PRKAR1B, PLCG2, IRF1, IRF2, IFNA14, H3F3B, JAK2, IFNA13, SERPIND1, IFNA16, IFNA17	1.83918	0.00120866	0.0635337
GO:0042060: wound healing	71	4.40994	6.39303e-05	GNA13, IFNA21, RAD51B, EDN1, VPS33B, WNT4, GP6, FAP, ILK, SERPINE1, RHOB, IFRD1, CEACAM1, RHOG, AP3B1, VANGL2, F8, CD40, SLC7A11, PRKCQ, IFNB1, MAPK3, TFPI, RAB5A, COL1A2, ADAM17, ABAT, NFE2L2, COL1A1, TNFAIP3, LCP2, WNT5A, DCBLD2, NINJ1, ELK3, TPM1, IFNA2, IFNA1, MIA3, IFNA7, XBP1, IFNA5, IFNA4, SH2B3, CLASP1, IFNA8, MYOF, B4GALT1, HIST1H3J, CFLAR, MAFF, TGFBR2, IFNA10, CAPN3, FZD6, P2RY12, P2RX…	1.61562	0.00215918	0.12757
GO:0007599: hemostasis	51	3.1677	0.000103827	GNA13, IFNA21, RAD51B, EDN1, VPS33B, GP6, FAP, SERPINE1, ILK, RHOB, RHOG, CEACAM1, AP3B1, F8, CD40, SLC7A11, PRKCQ, IFNB1, MAPK3, TFPI, RAB5A, COL1A2, ABAT, NFE2L2, COL1A1, LCP2, IFNA2, IFNA1, IFNA7, IFNA5, IFNA4, SH2B3, IFNA8, MAFF, HIST1H3J, IFNA10, FZD6, P2RY12, P2RX4, P2RX7, PRKAR1B, PLCG2, IRF1, IRF2, IFNA14, H3F3B, JAK2, IFNA13, SERPIND1, IFNA16, IFNA17	1.75698	0.00318137	0.207103
GO:0050817: coagulation	51	3.1677	0.000103827	GNA13, IFNA21, RAD51B, EDN1, VPS33B, GP6, FAP, SERPINE1, ILK, RHOB, RHOG, CEACAM1, AP3B1, F8, CD40, SLC7A11, PRKCQ, IFNB1, MAPK3, TFPI, RAB5A, COL1A2, ABAT, NFE2L2, COL1A1, LCP2, IFNA2, IFNA1, IFNA7, IFNA5, IFNA4, SH2B3, IFNA8, MAFF, HIST1H3J, IFNA10, FZD6, P2RY12, P2RX4, P2RX7, PRKAR1B, PLCG2, IRF1, IRF2, IFNA14, H3F3B, JAK2, IFNA13, SERPIND1, IFNA16, IFNA17	1.75698	0.00318137	0.207103
GO:0009611: response to wounding	80	4.96894	0.000163071	GNA13, IFNA21, RAD51B, EDN1, VPS33B, WNT4, SLC1A3, GP6, FAP, ILK, SERPINE1, RHOB, IFRD1, CEACAM1, RHOG, AP3B1, ZFP36, STK24, VANGL2, F8, CD40, SLC7A11, PRKCQ, IFNB1, JUN, MAPK3, TFPI, RAB5A, COL1A2, ADAM17, ABAT, NFE2L2, COL1A1, TNFAIP3, DST, LCP2, WNT5A, DCBLD2, NINJ1, ELK3, TPM1, ZFP36L1, IFNA2, ZFP36L2, IFNA1, MIA3, IFNA7, XBP1, TNR, IFNA5, IFNA4, SH2B3, CLASP1, IFNA8, MYOF, B4GALT1, HIST1H3J,…	1.52029	0.00460373	0.325095
GO:0050878: regulation of body fluid levels	60	3.72671	0.00253139	GNA13, IFNA21, RAD51B, WFS1, STAT5A, STAT5B, EDN1, TP63, VPS33B, GP6, FAP, ILK, SERPINE1, RHOB, RHOG, CEACAM1, AP3B1, F8, CD40, PTPRO, SLC7A11, PRKCQ, CCND1, IFNB1, MAPK3, TFPI, RAB5A, COL1A2, ABAT, NFE2L2, COL1A1, LCP2, TAC4, IFNA2, IFNA1, IFNA7, XBP1, IFNA5, IFNA4, SH2B3, IFNA8, HIST1H3J, MAFF, CREB1, IFNA10, FZD6, P2RY12, P2RX4, P2RX7, PRKAR1B, PLCG2, IRF1, IRF2, JAK2, H3F3B, IFNA14, IFNA13, S…	1.47117	0.0434741	4.93482
GO:0030168: platelet activation	19	1.18012	0.101599	GNA13, F8, CD40, VPS33B, SLC7A11, FZD6, P2RY12, PRKCQ, GP6, PLCG2, ILK, MAPK3, COL1A2, RHOB, ABAT, COL1A1, RHOG, CEACAM1, LCP2	1.45549	0.616479	88.225
Annotation Cluster 24 - Enrichment Score: 3.392
Term:	Count	%	P-value	Genes	Fold Enrichment	Benjamini-Hochberg FDR	FDR
GO:0031349: positive regulation of defense response	61	3.78882	2.72915e-06	ZC3HAV1, IL6ST, STAT5B, NFKB1, UBQLN1, TLR7, TRIM5, CCL3L1, DDX60, SERPINE1, IL1B, CLEC4C, ADAM8, TNIP1, LTA, BCL10, DAB2IP, GBP5, PTGER4, RELB, CCL4L1, CCL4L2, CTSS, HLA-E, TANK, CCR7, IFNB1, PSMA4, RIPK1, MAPK3, RIPK2, TNFAIP3, TMED7-TICAM2, PSMB10, WNT5A, CCL3, IFIH1, TNF, C3, RSAD2, NFKBIA, NLRX1, MAPKAPK2, CCL5, CCL4, ITGAM, CYLD, KRAS, DHX58, PELI1, TNFSF4, IDO1, TAB2, NFKBIL1, DDX58, IKBKE…	1.87148	0.000143252	0.00544905
GO:0050729: positive regulation of inflammatory response	23	1.42857	0.000158659	WNT5A, CCL3, TNF, GBP5, TNFSF4, PTGER4, IL6ST, C3, STAT5B, CCL4L1, CCL4L2, IDO1, CCL5, CCL4, TLR7, CCR7, CCL3L1, SERPINE1, IL1B, JAK2, ADAM8, TNIP1, LTA	2.4245	0.00451135	0.316312
GO:0032101: regulation of response to external stimulus	84	5.21739	0.000674308	FGF18, PLXNA3, ZC3HAV1, IL6ST, STAT5B, EDN1, APOBEC3G, NFKB1, RORA, CXCL11, VPS33B, TLR7, APOBEC3F, IL10, CXCL10, B2M, TRIM5, WNT4, CASP4, CCL3L1, DDX60, FAP, SERPINE1, IL1B, CALCRL, SEMA3A, BRD4, ADAM8, TNIP1, ANGPT2, CEACAM1, LTA, ZFP36, STX4, GBP5, STAP1, PTGER4, STK24, GPR18, IL27, HLA-A, HERC5, CCL4L1, CCL4L2, PTPRO, ELMO1, PRKD2, PRKCQ, CCR7, IL20RB, MAPK3, RIPK2, ADAM17, ABAT, NFE2L2, TNFA…	1.43689	0.0144023	1.33779
GO:0032103: positive regulation of response to external stimulus	37	2.29814	0.00172716	WNT5A, FGF18, CCL3, TNF, ZC3HAV1, IL6ST, C3, STAT5B, CXCL9, CCL5, CXCL11, CALR, CCL4, TLR7, CXCL10, CCL3L1, DDX60, SERPINE1, IL1B, ADAM8, TNIP1, DHX58, LTA, STX4, GBP5, TNFSF4, PTGER4, CREB3, CCL4L1, CCL4L2, IDO1, PRKD2, CCR7, MAPK3, ADAM17, RIPK2, JAK2	1.70911	0.0312813	3.39266
GO:0050727: regulation of inflammatory response	37	2.29814	0.0216099	WNT5A, CCL3, TNF, IL6ST, C3, STAT5B, NLRX1, NFKB1, RORA, CCL5, CCL4, TLR7, IL10, CASP4, CCL3L1, SERPINE1, IL1B, ZC3H12A, BRD4, CALCRL, ADAM8, TNIP1, LTA, ZFP36, GBP5, TNFSF4, IL2RA, PTGER4, CCL4L1, CCL4L2, IDO1, TBC1D23, CCR7, IL20RB, MAPK14, JAK2, TNFAIP3	1.45329	0.235544	35.3516
Annotation Cluster 25 - Enrichment Score: 3.233
Term:	Count	%	P-value	Genes	Fold Enrichment	Benjamini-Hochberg FDR	FDR
GO:0002683: negative regulation of immune system process	60	3.72671	1.81028e-06	MICA, STAT5B, UBQLN1, IL10, N4BP2L2, IL4R, FAS, CEACAM1, ZFP36, PTPRJ, BCL10, DAB2IP, PTGER4, BST2, STAP1, GPR18, GPR171, SLA2, HLA-A, TNFRSF14, HLA-B, HLA-E, SERPINB9, IL20RB, LAX1, IFNB1, NFE2L2, TNFAIP3, GBP1, TMED7-TICAM2, CCL3, TNF, NMI, NFKBID, NFKBIA, NLRX1, BTN2A2, PPM1B, ZFP36L1, IFNA2, MEIS2, ZC3H12A, GPNMB, HLA-DOB, DHX58, FBXO7, PELI1, TNFSF4, IL2RA, DUSP22, IDO1, SAMSN1, NFKBIL1, IFI…	1.90722	0.000103168	0.00361447
GO:0050863: regulation of T cell activation	49	3.04348	3.64397e-06	HLA-DQB1, NKAP, NFKBID, IL6ST, STAT5B, BTN2A2, CCL5, IL10, IFNA2, XBP1, IL4R, MAP3K8, IL1B, GPNMB, ADAM8, CD27, CEACAM1, AP3B1, BCL10, PELI1, TNFSF4, IL2RA, IL27, EFNB1, TGFBR2, HLA-A, DUSP22, TNFRSF14, IDO1, HLA-E, HLA-DQA1, CD83, PRKCQ, CCR7, TNFSF13B, CD80, IL20RB, CAMK4, LAX1, CD300A, IFNB1, IRF1, RIPK2, HLA-DPA1, IRF4, JAK3, SPTA1, ICOSLG, HLA-DRA	2.02118	0.000187565	0.00727552
GO:0051250: negative regulation of lymphocyte activation	25	1.5528	3.82423e-05	PELI1, MICA, TNFSF4, IL2RA, NFKBID, SLA2, DUSP22, BTN2A2, TNFRSF14, IDO1, SAMSN1, IL10, IFNA2, IL20RB, LAX1, IFNB1, CD300A, IL4R, IRF1, FAS, JAK3, TNFAIP3, GPNMB, CEACAM1, FBXO7	2.52732	0.00139237	0.0763294
GO:0002698: negative regulation of immune effector process	22	1.36646	4.20868e-05	TNF, MICA, TNFSF4, IL2RA, BST2, HLA-A, DUSP22, NLRX1, HLA-B, PPM1B, HLA-E, IL10, IFNA2, SERPINB9, IFIT1, IL20RB, IFNB1, CD300A, IL4R, JAK3, CEACAM1, DHX58	2.71333	0.00151155	0.0839996
GO:0007162: negative regulation of cell adhesion	36	2.23602	7.9904e-05	DLC1, GCNT2, NFKBID, BTN2A2, IL10, IFNA2, MIA3, TNR, IL4R, SERPINE1, GPNMB, ANGPT2, CEACAM1, PELI1, TNFSF4, IL2RA, ACER2, PODXL, IL1RN, DUSP22, TNFRSF14, IDO1, MYADM, FZD4, PTPRO, RND1, IL20RB, LAX1, IFNB1, CD300A, IRF1, ABAT, JAK2, COL1A1, JAK3, GBP1	2.0274	0.00260962	0.159421
GO:0050777: negative regulation of immune response	24	1.49068	0.000124042	TNF, MICA, TNFSF4, IL2RA, NMI, BST2, HLA-A, DUSP22, NLRX1, HLA-B, SAMSN1, HLA-E, IL10, IFNA2, SERPINB9, IL20RB, IFNB1, CD300A, IL4R, JAK3, TNFAIP3, CEACAM1, DHX58, ADAR	2.4065	0.00372809	0.247378
GO:0022408: negative regulation of cell-cell adhesion	25	1.5528	0.000158635	PELI1, TNFSF4, IL2RA, NFKBID, PODXL, IL1RN, DUSP22, BTN2A2, TNFRSF14, IDO1, MYADM, IL10, IFNA2, IL20RB, LAX1, IFNB1, CD300A, IL4R, TNR, IRF1, ABAT, JAK2, JAK3, GPNMB, CEACAM1	2.3183	0.00452681	0.316264
GO:0002695: negative regulation of leukocyte activation	26	1.61491	0.000175187	PELI1, MICA, TNFSF4, IL2RA, NFKBID, SLA2, DUSP22, BTN2A2, TNFRSF14, IDO1, SAMSN1, IL10, IFNA2, IL20RB, LAX1, IFNB1, CD300A, IL4R, IRF1, ZC3H12A, FAS, JAK3, TNFAIP3, GPNMB, CEACAM1, FBXO7	2.25822	0.00480889	0.34921
GO:0050866: negative regulation of cell activation	28	1.73913	0.000183229	GCLC, MICA, NFKBID, BTN2A2, IL10, IFNA2, IL4R, ZC3H12A, FAS, GPNMB, CEACAM1, FBXO7, PELI1, TNFSF4, IL2RA, SLA2, DUSP22, TNFRSF14, IDO1, SAMSN1, IL20RB, IFNB1, CD300A, LAX1, IRF1, ABAT, JAK3, TNFAIP3	2.17191	0.00494407	0.365211
GO:0050868: negative regulation of T cell activation	19	1.18012	0.000239476	PELI1, IL2RA, TNFSF4, NFKBID, DUSP22, BTN2A2, TNFRSF14, IDO1, IL10, IFNA2, IL20RB, IFNB1, CD300A, LAX1, IL4R, IRF1, JAK3, GPNMB, CEACAM1	2.63296	0.00618535	0.477068
GO:1903038: negative regulation of leukocyte cell-cell adhesion	19	1.18012	0.000628904	PELI1, IL2RA, TNFSF4, NFKBID, DUSP22, BTN2A2, TNFRSF14, IDO1, IL10, IFNA2, IL20RB, IFNB1, CD300A, LAX1, IL4R, IRF1, JAK3, GPNMB, CEACAM1	2.44097	0.0136955	1.24825
GO:0002820: negative regulation of adaptive immune response	9	0.559006	0.00708853	IFNA2, TNFSF4, IL20RB, IFNB1, IL4R, DUSP22, JAK3, SAMSN1, CEACAM1	3.08333	0.100305	13.2412
GO:0070664: negative regulation of leukocyte proliferation	10	0.621118	0.103951	PELI1, IL2RA, IL20RB, CD300A, BTN2A2, TNFRSF14, IDO1, GPNMB, TNFAIP3, IL10	1.78744	0.623311	88.8255
GO:0042130: negative regulation of T cell proliferation	8	0.496894	0.13443	PELI1, IL2RA, IL20RB, BTN2A2, TNFRSF14, IDO1, GPNMB, IL10	1.86164	0.701798	94.4007
GO:0050672: negative regulation of lymphocyte proliferation	9	0.559006	0.153609	PELI1, IL2RA, IL20RB, CD300A, BTN2A2, TNFRSF14, IDO1, GPNMB, IL10	1.70769	0.736057	96.4204
GO:0032945: negative regulation of mononuclear cell proliferation	9	0.559006	0.153609	PELI1, IL2RA, IL20RB, CD300A, BTN2A2, TNFRSF14, IDO1, GPNMB, IL10	1.70769	0.736057	96.4204
Annotation Cluster 26 - Enrichment Score: 3.187
Term:	Count	%	P-value	Genes	Fold Enrichment	Benjamini-Hochberg FDR	FDR
GO:0015031: protein transport	223	13.8509	6.70713e-10	SRP68, SNIP1, VPS33B, ERLEC1, SSR1, GBF1, RAB24, RAPGEF3, ADAM8, RAB21, DAB2IP, GBP5, RINT1, CD40, OPTN, PARP10, GCC1, JUP, CD38, ATP2C2, CCR7, GLUL, BTN3A1, JUN, MAPK3, SURF4, ABAT, RAB15, RAB12, RAB13, EIF2AK3, BTN3A2, RTP4, NFKBIE, GSDMD, NFKBIA, ARF6, CALR, RIMS1, HSPA1L, IFNA2, TMEM129, RILPL2, STX19, DUSP16, GOLPH3L, TMED10, KLRF2, NUP54, STX11, SEC23IP, FBXO7, SRP54, IL1RN, S100A13, ADPRH,…	1.47867	9.91041e-08	1.33919e-06
GO:0045184: establishment of protein localization	238	14.7826	8.34609e-10	SRP68, SNIP1, VPS33B, ERLEC1, SSR1, GBF1, RAB24, RAPGEF3, ADAM8, RAB21, DAB2IP, GBP5, RINT1, PARP10, CD40, OPTN, GCC1, JUP, CD38, ATP2C2, CCR7, GLUL, BTN3A1, JUN, MAPK3, SURF4, ABAT, RAB15, RAB12, RAB13, EIF2AK3, BTN3A2, RTP4, NFKBIE, GSDMD, NFKBIA, ARF6, BCL2L1, CALR, RIMS1, HSPA1L, IFNA2, TMEM129, RILPL2, STX19, DUSP16, GOLPH3L, TMED10, KLRF2, NUP54, STX11, SEC23IP, FBXO7, SRP54, IL1RN, S100A13…	1.45242	1.16831e-07	1.66643e-06
GO:0008104: protein localization	274	17.0186	5.34295e-09	ALS2, SRP68, SNIP1, VPS33B, ERLEC1, SSR1, GBF1, RAB24, RAPGEF3, ADAM8, RAB21, DAB2IP, GBP5, VANGL2, RINT1, PARP10, OPTN, CD40, GCC1, JUP, CD38, BTN3A1, ATP2C2, CCR7, GLUL, JUN, MAPK3, SURF4, ABAT, RAB15, RAB12, RAB13, BTN3A2, EIF2AK3, KIF26B, RTP4, NFKBIE, GSDMD, NFKBIA, ARF6, BCL2L1, CALR, RIMS1, HSPA1L, IFNA2, TMEM129, RILPL2, STX19, DMD, DUSP16, GOLPH3L, TMED10, SUPT7L, KLRF2, NUP54, AGRN, STX…	1.38045	5.92103e-07	1.06681e-05
GO:0033036: macromolecule localization	305	18.9441	1.79001e-08	ALS2, STAT5B, SRP68, SNIP1, EDN1, VPS33B, ERLEC1, SSR1, GBF1, COL4A3BP, RAB24, RAPGEF3, ADAM8, RAB21, DAB2IP, GBP5, VANGL2, RINT1, PARP10, OPTN, CD40, GCC1, JUP, CD38, BTN3A1, ATP2C2, CCR7, GLUL, JUN, MAPK3, SURF4, ABAT, RAB15, RAB12, RAB13, BTN3A2, EIF2AK3, KIF26B, RTP4, NFKBIE, GSDMD, NFKBIA, ARF6, BCL2L1, CALR, RIMS1, HSPA1L, IFNA2, TMEM129, RILPL2, STX19, DMD, GOLPH3L, DUSP16, TMED10, SUPT7L,…	1.33534	1.78531e-06	3.57405e-05
GO:0070727: cellular macromolecule localization	186	11.5528	4.14578e-07	SRP68, SNIP1, PMAIP1, SRP19, TLR7, IL10, ERLEC1, SSR1, WNT4, ANK2, GBF1, IL1B, RAPGEF3, SAR1A, DAB2IP, TOR1AIP1, PARP10, OPTN, SIX4, TBC1D22B, DDIT3, GCC1, JUP, ATP2C2, SEC61B, COPG1, JUN, SIX1, MAPK3, USO1, SURF4, COL1A1, RAB13, TNFAIP3, EIF2AK3, SEC61G, GBP1, WNT5A, DERL2, RTP4, LITAF, HAX1, NFKBIE, NFKBIA, ARF6, TTC8, BCL2L1, SESN2, CALR, RIMS1, UBAC2, OSCP1, RRAGC, HSPA1L, TMEM129, C15ORF38-A…	1.42219	2.80328e-05	0.00082777
GO:0043124: negative regulation of I-kappaB kinase/NF-kappaB signaling	18	1.11801	4.90265e-07	DAB2IP, LITAF, NFKBID, PPM1A, NLRX1, NFKBIA, RORA, OPTN, PPM1B, STAT1, IL10, TANK, CYLD, RIPK1, OTUD7B, ZC3H12A, TNFAIP3, TNIP1	4.18868	3.2598e-05	0.00097889
GO:0034613: cellular protein localization	184	11.4286	5.81372e-07	SRP68, SNIP1, PMAIP1, SRP19, TLR7, IL10, ERLEC1, SSR1, WNT4, ANK2, GBF1, IL1B, RAPGEF3, SAR1A, DAB2IP, TOR1AIP1, PARP10, OPTN, SIX4, TBC1D22B, DDIT3, GCC1, JUP, ATP2C2, SEC61B, COPG1, JUN, SIX1, MAPK3, USO1, SURF4, COL1A1, RAB13, TNFAIP3, EIF2AK3, SEC61G, GBP1, WNT5A, DERL2, RTP4, LITAF, HAX1, NFKBIE, NFKBIA, ARF6, TTC8, BCL2L1, SESN2, CALR, RIMS1, UBAC2, OSCP1, RRAGC, HSPA1L, TMEM129, C15ORF38-A…	1.41833	3.77128e-05	0.0011608
GO:1903828: negative regulation of cellular protein localization	29	1.80124	5.57742e-06	DERL2, APC2, LITAF, NFKBIE, PPM1A, NFKBIA, GPM6B, BCL2L1, PPM1B, UBAC2, IL10, ERLEC1, CYLD, PKD2, OTUD7B, DNAJA1, ZC3H12A, YOD1, NEDD4L, CD27, TERF1, DAB2IP, CREB3, FZD1, SIRT4, PARP10, NFKBIL1, TXN, GBP1	2.57314	0.000271319	0.0111356
GO:0006886: intracellular protein transport	122	7.57764	1.0701e-05	SRP68, SNIP1, SRP19, TLR7, IL10, ERLEC1, SSR1, ANK2, IL1B, RAPGEF3, SAR1A, DAB2IP, OPTN, PARP10, TBC1D22B, GCC1, JUP, ATP2C2, SEC61B, COPG1, JUN, MAPK3, USO1, SURF4, SEC61G, DERL2, RTP4, LITAF, HAX1, NFKBIE, NFKBIA, CALR, RIMS1, UBAC2, OSCP1, HSPA1L, TMEM129, C15ORF38-AP3S2, RILPL2, STX19, ITGAX, DUSP16, TMED10, NUP54, SCARB2, EGF, STX11, SEC23IP, SEC61A1, FBXO7, HERPUD1, SRP54, RAB8B, MYO1C, NFK…	1.47516	0.000476892	0.0213642
GO:0090317: negative regulation of intracellular protein transport	21	1.30435	1.3219e-05	DERL2, DAB2IP, LITAF, CREB3, APC2, NFKBIE, SIRT4, FZD1, PPM1A, NFKBIA, PPM1B, PARP10, UBAC2, IL10, NFKBIL1, ERLEC1, CYLD, TXN, PKD2, ZC3H12A, YOD1	3.01163	0.000560878	0.0263905
GO:0051641: cellular localization	262	16.2733	1.37031e-05	SRP68, SNIP1, VPS33B, ERLEC1, SSR1, MEI1, GBF1, COL4A3BP, RAPGEF3, RAB21, PLD2, DAB2IP, RINT1, F8, PARP10, OPTN, GCC1, JUP, SPAG9, ATP2C2, CCR7, SCYL2, JUN, MAPK3, SURF4, RAB12, RAB13, EIF2AK3, KIF26B, RTP4, NFKBIE, NFKBIA, ARF6, BCL2L1, CALR, RIMS1, HSPA1L, TMEM129, RILPL2, STX19, DMD, DUSP16, GOLPH3L, TMED10, SUPT7L, NUP54, AGRN, STX11, FCHO2, SEC23IP, FBXO7, SRP54, S100A13, ABCG1, ADPRH, HYOU1…	1.27168	0.000578339	0.0273569
GO:1904950: negative regulation of establishment of protein localization	36	2.23602	1.75156e-05	DERL2, TNF, LITAF, APC2, NFKBIE, PML, PPM1A, NFKBIA, RSAD2, BTN2A2, BCL2L1, PPM1B, UBAC2, IL10, ERLEC1, IFNA2, CYLD, DNAJA1, PKD2, IL1B, ZC3H12A, YOD1, TERF1, DAB2IP, TNFSF4, CREB3, PTGER4, SIRT4, FZD1, PARP10, NFKBIL1, TNFRSF9, MAP4K4, TXN, RAB11FIP1, GBP1	2.17647	0.000720143	0.0349669
GO:0032387: negative regulation of intracellular transport	23	1.42857	5.28683e-05	DERL2, DAB2IP, LITAF, BST2, CREB3, APC2, NFKBIE, SIRT4, FZD1, PPM1A, NFKBIA, PARP10, PPM1B, UBAC2, IL10, NFKBIL1, ERLEC1, CYLD, CD300A, TXN, PKD2, ZC3H12A, YOD1	2.60245	0.00184043	0.105507
GO:0051224: negative regulation of protein transport	33	2.04969	7.80358e-05	DERL2, TNF, LITAF, APC2, NFKBIE, PML, PPM1A, NFKBIA, RSAD2, BTN2A2, PPM1B, UBAC2, IL10, ERLEC1, IFNA2, CYLD, PKD2, IL1B, ZC3H12A, YOD1, DAB2IP, TNFSF4, CREB3, PTGER4, SIRT4, FZD1, PARP10, NFKBIL1, TNFRSF9, MAP4K4, TXN, RAB11FIP1, GBP1	2.10881	0.00256972	0.155696
GO:0051235: maintenance of location	44	2.73292	7.99373e-05	CCL3, TNF, PDIA3, NFKBIE, C3, STAT5B, SORL1, ABHD4, CXCL9, PML, NFKBIA, PINK1, NFKB1, CXCL11, CALR, IL10, TPCN2, CXCL10, ANK2, DMD, ITGAV, PKD2, BCL3, ZC3H12A, IL1B, SUPT7L, HSPA5, SLC30A7, CREB3, PLA2G10, TAF8, FLNB, CAPN3, NFKBIL1, ABCG1, DDIT3, JUP, IKBKE, P2RX7, HSP90B1, CCR7, GOLPH3, PLCG2, HTR2B	1.87126	0.00260006	0.159487
GO:0046907: intracellular transport	171	10.6211	8.46488e-05	NRBP1, RAB9A, SRP68, SNIP1, SRP19, VPS33B, TLR7, IL10, ERLEC1, SSR1, ANK2, GBF1, COL4A3BP, IL1B, RAPGEF3, MX2, SAR1A, RAB21, DAB2IP, BST2, RINT1, FMR1, F8, PARP10, OPTN, TBC1D22B, GCC1, JUP, SPAG9, ATP2C2, SEC61B, COPG1, SCYL2, JUN, MAPK3, USO1, SURF4, RAB12, SEC61G, KIF26B, ARFGAP1, DERL2, RTP4, LITAF, HAX1, NFKBIE, NFKBIA, CALR, RIMS1, UBAC2, OSCP1, HSPA1L, TMEM129, C15ORF38-AP3S2, MIA3, RILPL2…	1.32309	0.00267673	0.168879
GO:0051649: establishment of localization in cell	208	12.9193	9.21584e-05	SRP68, SNIP1, VPS33B, ERLEC1, SSR1, MEI1, GBF1, COL4A3BP, RAPGEF3, RAB21, PLD2, DAB2IP, RINT1, F8, OPTN, PARP10, GCC1, JUP, SPAG9, ATP2C2, CCR7, SCYL2, JUN, MAPK3, SURF4, RAB12, KIF26B, RTP4, NFKBIE, NFKBIA, CALR, RIMS1, HSPA1L, TMEM129, RILPL2, STX19, DMD, DUSP16, TMED10, NUP54, STX11, SEC23IP, FBXO7, SRP54, S100A13, ABCG1, ADPRH, HYOU1, CD300A, TRPS1, ARF4, GOSR1, ADAR, NKAP, HTATIP2, PDIA3, TT…	1.28011	0.0028684	0.183849
GO:0042306: regulation of protein import into nucleus	30	1.86335	0.000122538	TNF, LITAF, APC2, NFKBIE, PPM1A, NFKBIA, PPM1B, TLR7, IL10, CYLD, XBP1, PKD2, BCL3, IL1B, ZC3H12A, NUP54, EGF, CD27, DAB2IP, CREB3, FZD1, PARP10, ECT2, NFKBIL1, DDX58, JUP, MAPK14, TXN, JAK2, BAMBI	2.15116	0.0036969	0.244383
GO:0034504: protein localization to nucleus	51	3.1677	0.000147587	PDIA3, TLR7, IL10, PLRG1, IL1B, DAB2IP, TOR1AIP1, PARP10, SIX4, ECT2, JUP, SEC61B, JUN, MAPK3, TXN, SIX1, COL1A1, EIF2AK3, TNF, LITAF, APC2, NFKBIE, PPM1A, PML, NFKBIA, PPM1B, CALR, SESN2, CYLD, XBP1, OTUD7B, PKD2, BCL3, ZC3H12A, SUPT7L, NUP54, EGF, CD27, RBM22, CREB3, TAF8, FZD1, PPP1R10, NFKBIL1, DDX58, TRPS1, MAPK14, JAK2, JAK3, BAMBI, ADAR	1.73278	0.00427333	0.29427
GO:1904589: regulation of protein import	30	1.86335	0.000167148	TNF, LITAF, APC2, NFKBIE, PPM1A, NFKBIA, PPM1B, TLR7, IL10, CYLD, XBP1, PKD2, BCL3, IL1B, ZC3H12A, NUP54, EGF, CD27, DAB2IP, CREB3, FZD1, PARP10, ECT2, NFKBIL1, DDX58, JUP, MAPK14, TXN, JAK2, BAMBI	2.11429	0.004669	0.333209
GO:0042308: negative regulation of protein import into nucleus	15	0.931677	0.000203317	DAB2IP, CREB3, APC2, LITAF, NFKBIE, FZD1, PPM1A, NFKBIA, PPM1B, PARP10, IL10, NFKBIL1, CYLD, PKD2, ZC3H12A	3.13559	0.00537564	0.405174
GO:1904590: negative regulation of protein import	15	0.931677	0.000203317	DAB2IP, CREB3, APC2, LITAF, NFKBIE, FZD1, PPM1A, NFKBIA, PPM1B, PARP10, IL10, NFKBIL1, CYLD, PKD2, ZC3H12A	3.13559	0.00537564	0.405174
GO:0060341: regulation of cellular localization	97	6.02484	0.000260268	SNIP1, PMAIP1, CXCL11, TLR7, ERLEC1, IL10, CXCL10, GBF1, ANK2, IL1B, RAPGEF3, MX2, RAB21, DAB2IP, BST2, FMR1, RINT1, PARP10, JUP, MAP4K4, MAPK3, EIF2AK3, GBP1, WNT5A, DERL2, LITAF, HAX1, NFKBIE, NFKBIA, ARF6, BCL2L1, SESN2, UBAC2, RIMS1, OSCP1, HSPA1L, ITGAX, DMD, DNAJA1, OTUD7B, NUP54, EGF, BMF, MYO1C, NFKBIL1, DDX58, P2RX4, P2RX7, CD300A, YIPF5, GOSR1, PTPN1, CACNA1A, NKAP, SORL1, PINK1, TP63, …	1.43445	0.00659266	0.518387
GO:0032880: regulation of protein localization	109	6.77019	0.000283423	RAB9A, SNIP1, ANKRD1, PMAIP1, TLR7, IL10, ERLEC1, GBF1, IL1B, RAPGEF3, ADAM8, DAB2IP, SOCS1, TNFRSF14, SIX4, CD40, PARP10, HLA-E, JUP, MAP4K4, CD38, GLUL, CCR7, SIX1, ABAT, EIF2AK3, GBP1, WNT5A, CCL3, DERL2, HAX1, LITAF, NFKBIE, GSDMD, NFKBIA, ARF6, BCL2L1, TTC8, CCL5, SESN2, UBAC2, OSCP1, HSPA1L, IFNA2, ITGAX, GOLPH3L, OTUD7B, DNAJA1, NUP54, EGF, BMF, MYO1C, NFKBIL1, DDX58, P2RX7, PTPN1, CACNA1A…	1.39744	0.00706505	0.564382
GO:0046823: negative regulation of nucleocytoplasmic transport	16	0.993789	0.000289237	DAB2IP, LITAF, CREB3, APC2, NFKBIE, FZD1, PPM1A, NFKBIA, PPM1B, PARP10, IL10, NFKBIL1, CYLD, TXN, PKD2, ZC3H12A	2.90196	0.00718703	0.575927
GO:0033365: protein localization to organelle	103	6.39752	0.000321612	SNIP1, SRP68, PMAIP1, SRP19, TLR7, IL10, ANK2, GBF1, IL1B, DAB2IP, TOR1AIP1, SIX4, OPTN, PARP10, DDIT3, GCC1, JUP, SEC61B, JUN, SIX1, MAPK3, COL1A1, TNFAIP3, EIF2AK3, SEC61G, HAX1, LITAF, NFKBIE, NFKBIA, ARF6, CALR, SESN2, UBAC2, OSCP1, HSPA1L, ITGAX, OTUD7B, DNAJA1, SUPT7L, SCARB2, NUP54, EGF, BMF, SEC61A1, FBXO7, SRP54, RAB8B, TAF8, NFKBIL1, DDX58, NEDD1, TRPS1, DCP1A, ARF4, ADAR, NKAP, PDIA3, …	1.40835	0.00789018	0.640197
GO:0051223: regulation of protein transport	88	5.46584	0.000330872	NKAP, SEC24A, SORL1, SNIP1, PINK1, ANKRD1, TLR7, IL10, ERLEC1, ANG, IL4R, IL1B, RAPGEF3, YOD1, ADAM8, TRPM4, DAB2IP, STX4, PTGER4, SOCS1, TNFRSF14, CD40, PARP10, HLA-E, ECT2, JUP, MAP4K4, TNFRSF9, CD38, GLUL, CCR7, TXN, ABAT, RAB11FIP1, GBP1, WNT5A, CCL3, DERL2, TNF, APC2, HAX1, LITAF, NFKBIE, GSDMD, PML, PPM1A, BTN2A2, RSAD2, NFKBIA, PPM1B, CCL5, EDEM2, UBAC2, OSCP1, HSPA1L, CYLD, IFNA2, ITGAX, …	1.45487	0.00804231	0.658572
GO:0070201: regulation of establishment of protein localization	95	5.90062	0.00034373	NKAP, SEC24A, SORL1, SNIP1, TP63, PINK1, ANKRD1, PMAIP1, TLR7, IL10, ERLEC1, ANG, IL4R, IL1B, RAPGEF3, YOD1, ADAM8, RHOG, TRPM4, DAB2IP, STX4, PTGER4, SOCS1, TNFRSF14, CD40, PARP10, HLA-E, ECT2, JUP, MAP4K4, TNFRSF9, CD38, GLUL, CCR7, TXN, ABAT, RAB11FIP1, GBP1, WNT5A, CCL3, DERL2, TNF, APC2, HAX1, LITAF, NFKBIE, GSDMD, PML, PPM1A, BTN2A2, RSAD2, NFKBIA, ARF6, BCL2L1, PPM1B, CCL5, EDEM2, UBAC2, O…	1.42886	0.00827795	0.68408
GO:1900181: negative regulation of protein localization to nucleus	16	0.993789	0.000403539	DAB2IP, LITAF, CREB3, APC2, NFKBIE, FZD1, PPM1A, NFKBIA, PPM1B, PARP10, IL10, NFKBIL1, CYLD, PKD2, OTUD7B, ZC3H12A	2.81905	0.00956732	0.802655
GO:0033157: regulation of intracellular protein transport	50	3.10559	0.000521264	NKAP, SNIP1, SORL1, PINK1, TLR7, IL10, ERLEC1, IL1B, YOD1, RAPGEF3, DAB2IP, PARP10, ECT2, JUP, TXN, DERL2, TNF, LITAF, HAX1, APC2, NFKBIE, PPM1A, NFKBIA, PPM1B, EDEM2, UBAC2, OSCP1, HSPA1L, CYLD, ITGAX, XBP1, PKD2, BCL3, ZC3H12A, NUP54, EGF, CD27, RANBP3L, RBM22, MYO1C, CREB3, LRRC46, FZD1, SIRT4, NFKBIL1, DDX58, MAPK14, JAK2, PTPN1, BAMBI	1.65326	0.0118497	1.03566
GO:0046822: regulation of nucleocytoplasmic transport	33	2.04969	0.000536574	TNF, LITAF, APC2, NFKBIE, PPM1A, NFKBIA, PPM1B, TLR7, IL10, CYLD, XBP1, PKD2, BCL3, IL1B, ZC3H12A, RAPGEF3, NUP54, EGF, MX2, CD27, RANBP3L, DAB2IP, CREB3, FZD1, PARP10, ECT2, NFKBIL1, DDX58, JUP, MAPK14, TXN, JAK2, BAMBI	1.90187	0.0121611	1.06592
GO:0042992: negative regulation of transcription factor import into nucleus	11	0.68323	0.000539362	CYLD, LITAF, CREB3, NFKBIE, PKD2, PPM1A, NFKBIA, ZC3H12A, PPM1B, IL10, NFKBIL1	3.66667	0.0121893	1.07143
GO:0032386: regulation of intracellular transport	60	3.72671	0.000545419	NKAP, SNIP1, SORL1, PINK1, TLR7, IL10, ERLEC1, IL4R, IL1B, RAPGEF3, YOD1, MX2, RAB21, DAB2IP, BST2, FMR1, RINT1, PARP10, ECT2, JUP, MAPK3, TXN, DERL2, TNF, APC2, HAX1, LITAF, NFKBIE, PPM1A, NFKBIA, PPM1B, EDEM2, UBAC2, OSCP1, HSPA1L, CYLD, ITGAX, XBP1, PKD2, BCL3, ZC3H12A, NUP54, EGF, RANBP3L, CD27, RBM22, MYO1C, CREB3, SIRT4, LRRC46, FZD1, NFKBIL1, PREB, DDX58, CD300A, MAPK14, JAK2, YIPF5, PTPN1…	1.5678	0.012256	1.0834
GO:1903827: regulation of cellular protein localization	69	4.28571	0.00055464	NKAP, SNIP1, SORL1, TP63, PINK1, PMAIP1, TLR7, IL10, ERLEC1, GBF1, IL1B, RAPGEF3, YOD1, RHOG, DAB2IP, STX4, PARP10, ECT2, JUP, TXN, EIF2AK3, GBP1, WNT5A, DERL2, TNF, APC2, HAX1, LITAF, NFKBIE, PML, PPM1A, NFKBIA, ARF6, GPM6B, BCL2L1, PPM1B, SESN2, EDEM2, UBAC2, OSCP1, HSPA1L, CYLD, ITGAX, XBP1, OTUD7B, DNAJA1, PKD2, BCL3, ZC3H12A, NEDD4L, NUP54, EGF, BMF, ACSL3, RANBP3L, CD27, TERF1, RBM22, MYO1C…	1.51423	0.0123576	1.10162
GO:0006606: protein import into nucleus	40	2.48447	0.000607447	TNF, LITAF, PDIA3, APC2, NFKBIE, PML, PPM1A, NFKBIA, PPM1B, TLR7, IL10, CYLD, XBP1, PKD2, BCL3, IL1B, ZC3H12A, NUP54, EGF, CD27, RBM22, DAB2IP, CREB3, FZD1, PPP1R10, PARP10, ECT2, NFKBIL1, DDX58, JUP, SEC61B, JUN, MAPK14, TRPS1, MAPK3, TXN, JAK2, JAK3, BAMBI, ADAR	1.7619	0.0134514	1.20591
GO:0044744: protein targeting to nucleus	40	2.48447	0.000607447	TNF, LITAF, PDIA3, APC2, NFKBIE, PML, PPM1A, NFKBIA, PPM1B, TLR7, IL10, CYLD, XBP1, PKD2, BCL3, IL1B, ZC3H12A, NUP54, EGF, CD27, RBM22, DAB2IP, CREB3, FZD1, PPP1R10, PARP10, ECT2, NFKBIL1, DDX58, JUP, SEC61B, JUN, MAPK14, TRPS1, MAPK3, TXN, JAK2, JAK3, BAMBI, ADAR	1.7619	0.0134514	1.20591
GO:1902593: single-organism nuclear import	40	2.48447	0.000651634	TNF, LITAF, PDIA3, APC2, NFKBIE, PML, PPM1A, NFKBIA, PPM1B, TLR7, IL10, CYLD, XBP1, PKD2, BCL3, IL1B, ZC3H12A, NUP54, EGF, CD27, RBM22, DAB2IP, CREB3, FZD1, PPP1R10, PARP10, ECT2, NFKBIL1, DDX58, JUP, SEC61B, JUN, MAPK14, TRPS1, MAPK3, TXN, JAK2, JAK3, BAMBI, ADAR	1.75563	0.0140719	1.29308
GO:1900180: regulation of protein localization to nucleus	33	2.04969	0.00074222	TNF, LITAF, APC2, NFKBIE, PPM1A, NFKBIA, PPM1B, SESN2, TLR7, IL10, CYLD, XBP1, PKD2, OTUD7B, BCL3, IL1B, ZC3H12A, NUP54, EGF, CD27, DAB2IP, CREB3, FZD1, PARP10, ECT2, NFKBIL1, DDX58, JUP, MAPK14, TXN, JAK2, BAMBI, EIF2AK3	1.86697	0.0154695	1.47158
GO:0050663: cytokine secretion	27	1.67702	0.000781229	WNT5A, CCL3, TNF, GSDMD, PML, BTN2A2, IL10, IFNA2, XBP1, IL4R, ZC3H12A, IL1B, KLRF2, GBP5, TNFSF4, PTGER4, TNFRSF14, S100A13, TNFRSF9, P2RX7, CCR7, BTN3A1, MAPK14, HTR2B, BTN3A2, LCP2, GBP1	2.01818	0.0160253	1.54835
GO:0042345: regulation of NF-kappaB import into nucleus	12	0.745342	0.00089397	CYLD, TNF, LITAF, PPM1A, BCL3, NFKBIA, ZC3H12A, IL1B, PPM1B, TLR7, IL10, CD27	3.21739	0.0180398	1.7699
GO:0042990: regulation of transcription factor import into nucleus	18	1.11801	0.00104344	TNF, CREB3, LITAF, NFKBIE, PPM1A, NFKBIA, PPM1B, TLR7, IL10, NFKBIL1, DDX58, CYLD, XBP1, PKD2, BCL3, IL1B, ZC3H12A, CD27	2.41304	0.0206607	2.06292
GO:0051170: nuclear import	41	2.54658	0.00115195	HTATIP2, TNF, LITAF, PDIA3, APC2, NFKBIE, PML, PPM1A, NFKBIA, PPM1B, TLR7, IL10, CYLD, XBP1, PKD2, BCL3, IL1B, ZC3H12A, NUP54, EGF, CD27, RBM22, DAB2IP, CREB3, FZD1, PPP1R10, PARP10, ECT2, NFKBIL1, DDX58, JUP, SEC61B, JUN, MAPK14, TRPS1, MAPK3, TXN, JAK2, JAK3, BAMBI, ADAR	1.69119	0.022507	2.27511
GO:0042991: transcription factor import into nucleus	18	1.11801	0.00118241	TNF, CREB3, LITAF, NFKBIE, PPM1A, NFKBIA, PPM1B, TLR7, IL10, NFKBIL1, DDX58, CYLD, XBP1, PKD2, BCL3, IL1B, ZC3H12A, CD27	2.3871	0.0229273	2.33459
GO:0042347: negative regulation of NF-kappaB import into nucleus	7	0.434783	0.00158528	CYLD, LITAF, PPM1A, NFKBIA, ZC3H12A, PPM1B, IL10	5.07843	0.0291439	3.11813
GO:0042348: NF-kappaB import into nucleus	11	0.68323	0.00190111	CYLD, TNF, LITAF, PPM1A, NFKBIA, ZC3H12A, IL1B, PPM1B, TLR7, IL10, CD27	3.15504	0.0340713	3.72822
GO:0072594: establishment of protein localization to organelle	76	4.7205	0.00216881	NKAP, PDIA3, SRP68, SORL1, SNIP1, TP63, PINK1, PMAIP1, SRP19, TLR7, IL10, IL1B, LRWD1, GOLGA4, AP3B1, DAB2IP, PARP10, OPTN, ECT2, DDIT3, GCC1, JUP, SEC61B, JUN, MAPK3, TXN, TNFAIP3, SEC61G, TNF, APC2, HAX1, LITAF, NFKBIE, SNX16, PML, PPM1A, NFKBIA, PPM1B, OSCP1, SEC63, HSPA1L, CYLD, ITGAX, XBP1, PKD2, DNAJA1, BCL3, ZC3H12A, NUP54, SCARB2, EGF, BMF, CD27, SEC61A1, TERF1, FBXO7, RBM22, SRP54, RAB8B…	1.40741	0.0380142	4.24247
GO:0032507: maintenance of protein location in cell	17	1.0559	0.00219675	CREB3, PDIA3, NFKBIE, TAF8, SORL1, PML, PINK1, NFKBIA, FLNB, IL10, NFKBIL1, JUP, GOLPH3, PKD2, BCL3, SUPT7L, HSPA5	2.32963	0.0384106	4.29599
GO:1903533: regulation of protein targeting	40	2.48447	0.00222796	NKAP, TNF, LITAF, APC2, HAX1, NFKBIE, SNIP1, PPM1A, NFKBIA, PINK1, PPM1B, TLR7, IL10, OSCP1, HSPA1L, CYLD, ITGAX, XBP1, PKD2, BCL3, IL1B, ZC3H12A, NUP54, EGF, CD27, DAB2IP, MYO1C, CREB3, SIRT4, FZD1, LRRC46, PARP10, ECT2, NFKBIL1, DDX58, JUP, MAPK14, TXN, JAK2, BAMBI	1.64444	0.0387765	4.35574
GO:0045185: maintenance of protein location	17	1.0559	0.00527122	CREB3, PDIA3, NFKBIE, TAF8, SORL1, PML, PINK1, NFKBIA, FLNB, IL10, NFKBIL1, JUP, GOLPH3, PKD2, BCL3, SUPT7L, HSPA5	2.13946	0.0792117	10.015
GO:0017038: protein import	41	2.54658	0.00640089	TNF, LITAF, PDIA3, APC2, NFKBIE, PPM1A, PML, NFKBIA, PPM1B, TLR7, IL10, CYLD, XBP1, PKD2, BCL3, IL1B, ZC3H12A, NUP54, EGF, CD27, RBM22, DAB2IP, RAB8B, CREB3, FZD1, PPP1R10, PARP10, ECT2, NFKBIL1, DDX58, JUP, SEC61B, JUN, MAPK14, TRPS1, MAPK3, TXN, JAK2, JAK3, BAMBI, ADAR	1.53698	0.0923134	12.0336
GO:0051051: negative regulation of transport	52	3.22981	0.00921483	CTTNBP2NL, EDN1, NFKB1, UBQLN1, IL10, ERLEC1, IL1B, YOD1, CEACAM1, ICAM1, DAB2IP, PTGER4, BST2, FMR1, PARP10, TNFRSF9, MAP4K4, TXN, ABAT, RAB11FIP1, GBP1, DERL2, TNF, LITAF, APC2, NFKBIE, PPM1A, PML, RSAD2, NFKBIA, BTN2A2, GPM6B, NMB, ARF6, PPM1B, UBAC2, IFNA2, CYLD, ITGAV, PKD2, ZC3H12A, NEDD4L, EGF, TNFSF4, CREB3, PLA2G10, SIRT4, FZD1, NFKBIL1, P2RY12, ATF4, CD300A	1.42519	0.123574	16.8765
GO:0050707: regulation of cytokine secretion	22	1.36646	0.00958034	WNT5A, CCL3, TNF, TNFSF4, PTGER4, GSDMD, SOCS1, PML, BTN2A2, TNFRSF14, IL10, IFNA2, TNFRSF9, P2RX7, CCR7, XBP1, MAPK14, IL4R, IL1B, ZC3H12A, HTR2B, GBP1	1.80889	0.126692	17.4866
GO:0051220: cytoplasmic sequestering of protein	9	0.559006	0.0116171	PDIA3, CREB3, NFKBIE, PKD2, NFKBIA, PINK1, HSPA5, IL10, NFKBIL1	2.84615	0.149207	20.8094
GO:0042994: cytoplasmic sequestering of transcription factor	6	0.372671	0.0121566	CREB3, NFKBIE, PKD2, NFKBIA, IL10, NFKBIL1	4.11111	0.153893	21.6679
GO:1902580: single-organism cellular localization	111	6.89441	0.0121868	SRP68, PMAIP1, SRP19, TLR7, IL10, SSR1, WNT4, ANK2, COL4A3BP, IL1B, RAB21, PLD2, DAB2IP, FMR1, OPTN, PARP10, JUP, ATP2C2, COPG1, SEC61B, JUN, MAPK3, C2CD4A, RAB13, GBP1, RTP4, LITAF, NFKBIE, NFKBIA, ARF6, BCL2L1, TTC8, RIMS1, MIA3, RILPL2, STX19, GOLPH3L, CLASP1, AGRN, NUP54, EGF, STX11, BMF, FCHO2, SEC61A1, SRP54, RAB8B, MYO1C, NR4A3, S100A13, ABCG1, NFKBIL1, DDX58, P2RX7, CD300A, TRPS1, CACNA1A…	1.24229	0.154004	21.7158
GO:0051651: maintenance of location in cell	17	1.0559	0.0132609	CREB3, PDIA3, NFKBIE, TAF8, SORL1, PML, PINK1, NFKBIA, FLNB, IL10, NFKBIL1, JUP, GOLPH3, PKD2, BCL3, SUPT7L, HSPA5	1.94136	0.164415	23.398
GO:0050710: negative regulation of cytokine secretion	10	0.621118	0.0137639	IFNA2, TNFRSF9, TNF, TNFSF4, PTGER4, PML, BTN2A2, ZC3H12A, IL10, GBP1	2.56944	0.168576	24.1738
GO:0006605: protein targeting	74	4.59627	0.015279	NKAP, PDIA3, SRP68, SORL1, SNIP1, PINK1, SRP19, TLR7, IL10, SSR1, ANK2, IL1B, GOLGA4, AP3B1, DAB2IP, PARP10, OPTN, ECT2, MYADM, GCC1, JUP, ATP2C2, SEC61B, JUN, MAPK3, TXN, SEC61G, PARD3, TNF, RTP4, APC2, HAX1, LITAF, NFKBIE, SNX16, PPM1A, PML, NFKBIA, PPM1B, OSCP1, SEC63, HSPA1L, CYLD, ITGAX, XBP1, PKD2, BCL3, ZC3H12A, NUP54, SCARB2, EGF, CD27, SEC61A1, FBXO7, RBM22, SRP54, RAB8B, MYO1C, CREB3, S…	1.30195	0.181072	26.4662
GO:1904951: positive regulation of establishment of protein localization	57	3.54037	0.0156049	NKAP, SEC24A, SNIP1, SORL1, PINK1, TP63, ANKRD1, PMAIP1, TLR7, IL10, ANG, IL4R, IL1B, RAPGEF3, ADAM8, RHOG, TRPM4, STX4, PTGER4, TNFRSF14, HLA-E, ECT2, JUP, CD38, GLUL, ABAT, WNT5A, CCL3, TNF, GSDMD, PPM1A, ARF6, EDEM2, OSCP1, HSPA1L, ITGAX, XBP1, OXCT1, GOLPH3L, ZC3H12A, EGF, BMF, ACSL3, CD27, RANBP3L, RBM22, TNFSF4, MYO1C, LRRC46, PCK2, DDX58, P2RX7, GOLPH3, MAPK14, JAK2, BAMBI, HTR2B	1.35977	0.183239	26.9506
GO:0031503: protein complex localization	17	1.0559	0.0230184	TNF, LITAF, EXOC8, TTC26, PPM1A, NFKBIA, PPM1B, BBS12, TLR7, IL10, CYLD, TTC30A, TTC30B, IL1B, ZC3H12A, DLG3, CD27	1.82319	0.244731	37.1848
GO:1902582: single-organism intracellular transport	71	4.40994	0.0332318	CPT2, PDIA3, SRP68, SRP19, TLR7, IL10, SSR1, NDE1, ANK2, COL4A3BP, IL4R, IL1B, RAB21, AP3B1, DAB2IP, PARP10, MYADM, ECT2, JUP, ATP2C2, SEC61B, COPG1, JUN, MAPK3, TXN, PARD3, TNF, RTP4, APC2, LITAF, NFKBIE, PPM1A, PML, NFKBIA, PPM1B, SEC63, CYLD, MIA3, RILPL2, XBP1, TAP1, PKD2, BCL3, ZC3H12A, NUP54, EGF, CD27, SEC61A1, RBM22, SRP54, RAB8B, MYO1C, CREB3, FZD1, PPP1R10, NR4A3, ABCG1, NFKBIL1, S100A1…	1.25995	0.317477	49.0744
GO:0072595: maintenance of protein localization in organelle	7	0.434783	0.0356612	PDIA3, TAF8, PML, BCL3, PINK1, SUPT7L, HSPA5	2.78495	0.332046	51.5695
GO:1903531: negative regulation of secretion by cell	22	1.36646	0.0363525	TNF, TNFSF4, PTGER4, FMR1, EDN1, PML, SIRT4, BTN2A2, RSAD2, NMB, IL10, P2RY12, IFNA2, TNFRSF9, MAP4K4, CD300A, ABAT, IL1B, ZC3H12A, RAB11FIP1, CEACAM1, GBP1	1.58674	0.336589	52.258
GO:0050709: negative regulation of protein secretion	15	0.931677	0.0468763	TNF, TNFSF4, PTGER4, SIRT4, PML, BTN2A2, RSAD2, IL10, IFNA2, TNFRSF9, MAP4K4, ZC3H12A, IL1B, RAB11FIP1, GBP1	1.74528	0.399966	61.6574
GO:0046824: positive regulation of nucleocytoplasmic transport	16	0.993789	0.0507368	TNF, PPM1A, ECT2, TLR7, DDX58, JUP, XBP1, MAPK14, IL1B, ZC3H12A, JAK2, RAPGEF3, EGF, BAMBI, CD27, RANBP3L	1.68661	0.421119	64.642
GO:0051048: negative regulation of secretion	23	1.42857	0.0650415	TNF, TNFSF4, PTGER4, FMR1, EDN1, PML, SIRT4, RSAD2, BTN2A2, NMB, IL10, P2RY12, IFNA2, TNFRSF9, MAP4K4, CD300A, ABAT, IL1B, ZC3H12A, EGF, RAB11FIP1, CEACAM1, GBP1	1.46978	0.486549	73.8892
GO:0051169: nuclear transport	48	2.98137	0.083496	HTATIP2, TNF, LITAF, APC2, PDIA3, NFKBIE, PPM1A, PML, NFKBIA, PPM1B, CALR, TLR7, IL10, CYLD, XBP1, DUSP16, PKD2, BCL3, IL1B, ZC3H12A, RAPGEF3, NUP54, EGF, RANBP3L, CD27, RBM22, DAB2IP, CREB3, FZD1, PPP1R10, DYNLT1, PARP10, ECT2, NFKBIL1, DDX58, JUP, PHAX, SEC61B, JUN, MAPK14, TRPS1, MAPK3, TXN, RBMX2, JAK2, JAK3, BAMBI, ADAR	1.25159	0.558459	82.4632
GO:0006913: nucleocytoplasmic transport	47	2.91925	0.0911213	HTATIP2, TNF, LITAF, APC2, PDIA3, NFKBIE, PML, PPM1A, NFKBIA, PPM1B, CALR, TLR7, IL10, CYLD, XBP1, DUSP16, PKD2, BCL3, IL1B, ZC3H12A, RAPGEF3, NUP54, EGF, CD27, RANBP3L, RBM22, DAB2IP, CREB3, FZD1, PPP1R10, PARP10, ECT2, NFKBIL1, DDX58, JUP, PHAX, SEC61B, JUN, MAPK14, TRPS1, MAPK3, TXN, RBMX2, JAK2, JAK3, BAMBI, ADAR	1.24659	0.584081	85.1577
GO:0042307: positive regulation of protein import into nucleus	13	0.807453	0.0923	DDX58, JUP, TNF, XBP1, MAPK14, ZC3H12A, IL1B, JAK2, BAMBI, EGF, ECT2, TLR7, CD27	1.65292	0.588167	85.5373
GO:1904591: positive regulation of protein import	13	0.807453	0.103592	DDX58, JUP, TNF, XBP1, MAPK14, ZC3H12A, IL1B, JAK2, BAMBI, EGF, ECT2, TLR7, CD27	1.61953	0.622378	88.7358
GO:1903829: positive regulation of cellular protein localization	37	2.29814	0.11962	NKAP, TNF, SORL1, SNIP1, PPM1A, PML, TP63, PINK1, ARF6, PMAIP1, SESN2, EDEM2, TLR7, OSCP1, HSPA1L, ITGAX, XBP1, IL1B, ZC3H12A, RAPGEF3, EGF, BMF, ACSL3, RANBP3L, CD27, RHOG, RBM22, STX4, MYO1C, LRRC46, ECT2, DDX58, JUP, MAPK14, JAK2, BAMBI, EIF2AK3	1.25712	0.667575	92.1431
GO:0032388: positive regulation of intracellular transport	30	1.86335	0.130988	NKAP, TNF, SORL1, SNIP1, PPM1A, PINK1, EDEM2, TLR7, OSCP1, HSPA1L, ITGAX, XBP1, IL4R, IL1B, ZC3H12A, RAPGEF3, EGF, CD27, RAB21, RANBP3L, RBM22, MYO1C, FMR1, LRRC46, ECT2, DDX58, JUP, MAPK14, JAK2, BAMBI	1.28472	0.695538	93.9389
GO:0090316: positive regulation of intracellular protein transport	27	1.67702	0.136959	NKAP, TNF, SORL1, SNIP1, PPM1A, PINK1, EDEM2, TLR7, OSCP1, HSPA1L, ITGAX, XBP1, ZC3H12A, IL1B, RAPGEF3, EGF, CD27, RANBP3L, RBM22, MYO1C, LRRC46, ECT2, DDX58, JUP, MAPK14, JAK2, BAMBI	1.30078	0.706014	94.7185
GO:1900182: positive regulation of protein localization to nucleus	15	0.931677	0.154081	TNF, SESN2, ECT2, TLR7, DDX58, JUP, XBP1, MAPK14, IL1B, ZC3H12A, JAK2, EGF, BAMBI, EIF2AK3, CD27	1.44531	0.736528	96.4601
GO:0042346: positive regulation of NF-kappaB import into nucleus	4	0.248447	0.35323	TNF, IL1B, TLR7, CD27	1.89744	0.932479	99.9834
Annotation Cluster 27 - Enrichment Score: 3.139
Term:	Count	%	P-value	Genes	Fold Enrichment	Benjamini-Hochberg FDR	FDR
GO:0071356: cellular response to tumor necrosis factor	39	2.42236	7.14392e-05	PSMB10, CCL3, TNF, EDN1, TNFSF15, CD70, ANKRD1, SGMS1, RORA, CCL5, CCL4, ZFP36L1, ZFP36L2, CCL3L1, ZC3H12A, FAS, LTB, LTA, CD27, ZFP36, ICAM1, DAB2IP, TNFSF4, CCL4L1, CCL4L2, TNFRSF14, CD40, PCK2, STAT1, TANK, TNFRSF9, CARD14, TNFSF13B, PSMA4, RIPK1, ADAM17, JAK2, COL1A1, NFE2L2	1.97131	0.00237232	0.142543
GO:0034612: response to tumor necrosis factor	40	2.48447	0.000168258	PSMB10, CCL3, TNF, EDN1, TNFSF15, CD70, ANKRD1, SGMS1, RORA, CCL5, CCL4, GCH1, ZFP36L1, ZFP36L2, CCL3L1, ZC3H12A, FAS, LTB, LTA, CD27, ZFP36, ICAM1, DAB2IP, TNFSF4, CCL4L1, CCL4L2, TNFRSF14, CD40, PCK2, STAT1, TANK, TNFRSF9, CARD14, TNFSF13B, PSMA4, RIPK1, ADAM17, JAK2, COL1A1, NFE2L2	1.87579	0.00465112	0.33542
GO:0033209: tumor necrosis factor-mediated signaling pathway	19	1.18012	0.0318946	PSMB10, TNF, TNFSF4, TNFSF15, TNFRSF14, CD70, CD40, STAT1, TNFRSF9, CARD14, TNFSF13B, PSMA4, RIPK1, ADAM17, JAK2, FAS, LTB, CD27, LTA	1.68585	0.310002	47.6493

## Sheet: Table S2
Supplementary Table S2 - Details of nviRNA expression in Namalwa cells from various stimuli
Data related to Fig. 5. Statistical analysis was done using a two-tailed Student's t-test (* p-value < 0.05, ** p-value < 0.05, (n.s.) not significant)
RNA	Sendai virus	Influenza A virus	HSV-1	IFNα
CSAG3	2,804.38 ± 977.55**	34.10 ± 13.36**	19.35 ± 7.18**	20.74 ± 4.90**	Controls
IFIT1	91,925.51 ± 44,707.01*	35.38 ± 8.19**	3,124.12 ± 637.53**	4,648.01 ± 2,184.67**
IFNβ	5,963.05 ± 4,968.36*	261.70 ± 35.80*	88.95 ± 0.00**	4.35 ± 3.16*
USP18	10.32 ± 4.67**	13.39 ± 2.50**	6.08 ± 1.89**	9.24 ± 1.53**
XLOC_035959	3.97 ± 1.20**	3.55 ± 1.48**	2.87 ± 0.46**	2.41 ± 0.58**	Inducible by viruses and IFNα
XLOC_036708	6.44 ± 4.27*	11.57 ± 6.05**	2.97 ± 1.24**	2.22 ± 1.06*
XLOC_001887	159.68 ± 22.05**	29.56 ± 2.07**	4.29 ± 0.15**	5.19 ± 0.74**
XLOC_018179	3.42 ± 1.48**	2.57 ± 0.66**	4.04 ± 1.44**	2.68 ± 0.54**
XLOC_000681	141.64 ± 104.63*	8.56 ± 2.26**	32.05 ± 15.83**	49.52 ± 23.44**
XLOC_001629	9.71 ± 6.17*	2.75 ± 0.43**	20.29 ± 12.71*	2.89 ± 1.46*
XLOC_001875	9.08 ± 5.07**	5.24 ± 1.87**	261.49 ± 147.00**	0.23 ± 0.03(n.s.)	Inducible by viruses only
XLOC_029768	7.78 ± 2.86*	11.65 ± 4.79**	8.88 ± 0.44**	0.49 ± 0.29*
XLOC_002741	3.35 ± 2.01*	2.30 ± 0.77*	2.67 ± 1.56*	0.81 ± 0.32(n.s.)
XLOC_029636	3.85 ± 1.54**	7.33 ± 4.13**	8.77 ± 4.86**	-
XLOC_013418	2.09 ± 0.30**	8.21 ± 3.53**	3.15 ± 0.23*	0.70 ± 0.12**
XLOC_024204	32.14 ± 8.09**	2.83 ± 0.98**	2.48 ± 0.72**	1.37 ± 0.34*
XLOC_027202	439.61 ± 262.66**	11.91 ± 5.37**	5.68 ± 2.62**	2.71 ± 2.03(n.s.)
XLOC_033596	18.15 ± 2.97**	3.13 ± 0.44*	3.98 ± 0.72*	0.59 ± 0.29*
XLOC_031219	3.58 ± 1.43**	15.91 ± 2.97**	3.99 ± 0.44**	0.47 ± 0.16**
XLOC_031822	8.12 ± 5.05*	10.55 ± 3.44**	47.50 ± 19.01**	1.58 ± 0.42*
XLOC_014649	5.20 ± 2.65*	2.51 ± 0.82*	4.39 ± 2.42*	1.44 ± 1.71(n.s.)
XLOC_033830	9.48 ± 5.35**	5.50 ± 1.45**	1.85 ± 1.08(n.s.)	3.25 ± 0.82**	Inducible by RNA viruses and IFNα
XLOC_028329	5.82 ± 1.75**	10.08 ± 6.31*	1.34 ± 0.43(n.s.)	7.38 ± 0.72*
XLOC_028240	4,282.34 ± 2,303.71**	36.67 ± 20.16**	-	2.79 ± 0.14*
XLOC_001127	9.48 ± 1.51**	2.84 ± 0.58**	1.60 ± 0.30*	3.13 ± 0.92**
XLOC_037108	5.42 ± 0.42**	7.10 ± 1.43**	1.59 ± 0.30**	3.03 ± 1.69(n.s.)	Inducible by RNA viruses only
XLOC_004672	2.67 ± 1.56*	6.69 ± 4.27*	0.94 ± 0.12(n.s.)	0.23 ± 0.14**
XLOC_014660	22.49 ± 6.39**	2.16 ± 0.78*	1.64 ± 0.67*	0.35 ± 0.11**
XLOC_033807	9.79 ± 4.25**	47.69 ± 32.29*	1.31 ± 0.56(n.s.)	2.54 ± 1.43(n.s.)
XLOC_036689	57.55 ± 7.87*	3.82 ± 0.11**	-	-
XLOC_038802	14.50 ± 11.28*	1.92 ± 0.17**	11.95 ± 5.08**	8.70 ± 2.24**	Inducible by Sendai virus, HSV-1 and IFNα
XLOC_009436	839.46 ± 591.13*	1.86 ± 0.14*	28.64 ± 20.24*	59.79 ± 20.39**
XLOC_005868	21.14 ± 16.58*	1.76 ± 1.27(n.s.)	22.06 ± 14.57*	11.35 ± 4.38**
XLOC_011151	5.03 ± 1.86**	1.18 ± 0.25(n.s.)	3.34 ± 1.08**	0.57 ± 0.16**	Inducible by Sendai virus and HSV-1 only
XLOC_027917	4.14 ± 2.66*	1.75 ± 0.93(n.s.)	6.04 ± 1.28**	1.77 ± 0.69*
XLOC_013194	17.65 ± 5.32*	0.32 ± 0.01(n.s.)	-	2.30 ± 0.20*	Inducible by Sendai virus and IFNα
XLOC_012443	1.95 ± 0.59*	14.58 ± 3.19**	2.38 ± 0.87**	0.74 ± 0.13*	Inducible by Influenza or HSV-1
XLOC_037958	1.52 ± 0.48*	2.07 ± 0.43**	0.86 ± 0.48(n.s.)	0.64 ± 0.17**
XLOC_010526	2.07 ± 0.93(n.s.)	1.63 ± 0.50*	2.64 ± 1.29*	0.94 ± 0.20(n.s.)

## Sheet: Table S3
Supplementary Table S3 - Details of nviRNA expression in various cell types from various stimuli
Data related to Fig. 6 and 7, and Table 2. Statistical analysis was done using a two-tailed Student's t-test (* p-value < 0.05, ** p-value < 0.05, (n.s.) not significant)
	2fTGH				THP-1				HeLa					A549
RNA	IFNα (6h)	SeV (4h)	IAV (10h)	pI:C (6h)	IFNα (6h)	SeV (4h)	IAV (10h)	HSV-1 (10h)	IFNα (6h)	SeV (4h)	IAV (10h)	pI:C (6h)	HSV-1 (10h)	IFNα (6h)	SeV (4h)	IAV (10h)	pI:C (6h)
CSAG3	1.31 ± 0.11(n.s.)	1.59 ± 0.20*	2.75 ± 0.87*	3.35 ± 1.00**	20.62 ± 7.33**	264.29 ± 40.41**	32.99 ± 2.75**	13.05 ± 1.65**	6.88 ± 0.87**	1.61 ± 0.08**	16.72 ± 4.54**	43.36 ± 7.75**	1.74 ± 0.38*	5.89 ± 0.46**	35.61 ± 8.82**	20.03 ± 4.67**	2,284.87 ± 527.87**
IFIT1	315.44 ± 62.56**	218.75 ± 44.70**	12.47 ± 4.37*	336.84 ± 79.96**	268.26 ± 39.06**	22.93 ± 5.89*	13.36 ± 2.16**	296.72 ± 23.67**	73.29 ± 14.20**	10.91 ± 1.60**	2.14 ± 0.49**	73.29 ± 19.37**	7.77 ± 2.11**	2,584.11 ± 373.37**	6,857.20 ± 407.32**	564.45 ± 97.98**	52,113.31 ± 25,134.14*
IFNβ	0.27 ± 0.05*	193.34 ± 32.07*	74.09 ± 16.09**	535.62 ± 7.88**	3.06 ± 1.75*	935.47 ± 325.76**	1,196.60 ± 270.65**	15.88 ± 1.20**	4.79 ± 0.35**	71.81 ± 12.66**	91.89 ± 16.95**	2,198.22 ± 1,271.88**	6.61 ± 1.80**	2.02 ± 0.33*	2,791.36 ± 733.09**	1,388.24 ± 544.44**	77,375.77 ± 7,657.04**
USP18	163.83 ± 18.13**	9.61 ± 1.67**	4.58 ± 0.65**	91.89 ± 29.21**	55.35 ± 1.66**	1.10 ± 0.25(n.s.)	6.22 ± 2.50**	47.13 ± 16.96**	64.25 ± 8.97**	3.15 ± 0.11**	1.02 ± 0.09(n.s.)	53.68 ± 9.19**	2.40 ± 0.41**	30.21 ± 6.83**	13.42 ± 1.52**	6.83 ± 3.57**	195.27 ± 48.79**
XLOC_035959	1.08 ± 0.10(n.s.)	0.71 ± 0.08(n.s.)	0.40 ± 0.07**	1.97 ± 0.72**	2.86 ± 0.62**	0.61 ± 0.11**	2.54 ± 0.68**	1.52 ± 0.27**	1.94 ± 0.15**	0.55 ± 0.08**	0.41 ± 0.11**	6.97 ± 1.22**	1.01 ± 0.16(n.s.)	2.47 ± 0.33**	0.88 ± 0.15(n.s.)	10.49 ± 5.17*	65.81 ± 6.12**
XLOC_036708	1.12 ± 0.16(n.s.)	2.25 ± 0.20**	34.63 ± 4.98**	3.33 ± 0.48**	0.64 ± 0.09**	1.52 ± 0.30**	16.09 ± 3.25**	-	0.82 ± 0.22(n.s.)	0.63 ± 0.17**	9.82 ± 2.88**	25.93 ± 5.18**	2.32 ± 0.49**	0.76 ± 0.18(n.s.)	1.30 ± 0.36(n.s.)	78.36 ± 24.48**	120.74 ± 26.50**
XLOC_001887	2.47 ± 0.05**	-	5.25 ± 1.33*	26.11 ± 4.66**	1.91 ± 0.22(n.s.)	2.94 ± 1.45(n.s.)	7.32 ± 1.60*	1.83 ± 0.34(n.s.)	-	-	-	-	-	-	-	8.53 ± 1.51**	1,103.92 ± 302.33**
XLOC_018179	5.34 ± 0.34**	1.59 ± 0.26*	5.47 ± 1.37*	3.76 ± 1.83**	6.63 ± 1.18**	0.39 ± 0.06**	8.04 ± 1.90**	3.88 ± 0.41**	1.34 ± 0.26(n.s.)	0.86 ± 0.17(n.s.)	1.22 ± 0.42(n.s.)	12.87 ± 0.99**	1.30 ± 0.43(n.s.)	71.80 ± 4.67**	-	63.84 ± 18.43**	485.67 ± 126.56**
XLOC_021911	-	-	-	-	1.28 ± 0.49(n.s.)	0.90 ± 0.63(n.s.)	11.74 ± 4.80**	0.78 ± 0.26*	-	-	-	-	-	0.60 ± 0.11(n.s.)	8.04 ± 2.61**	64.89 ± 25.07**	42.10 ± 20.26*
XLOC_000681	162.11 ± 6.75**	45.96 ± 8.01**	17.03 ± 3.76*	329.40 ± 99.07**	59.14 ± 18.96**	17.30 ± 5.05**	48.46 ± 29.24**	43.19 ± 8.11**	21.43 ± 2.22**	4.65 ± 1.15**	3.05 ± 0.11**	311.73 ± 29.20**	4.76 ± 0.75**	158.93 ± 25.85**	171.19 ± 44.41**	607.55 ± 124.78**	8,909.40 ± 1,702.90**
XLOC_001629	1.27 ± 0.04(n.s.)	2.66 ± 0.68*	56.69 ± 12.67**	67.47 ± 18.79**	1.80 ± 0.62*	0.60 ± 0.09**	14.90 ± 4.42**	1.23 ± 0.25(n.s.)	7.74 ± 1.73*	0.93 ± 0.45(n.s.)	316.73 ± 81.83*	30.87 ± 5.87**	3.58 ± 0.82*	0.94 ± 0.25(n.s.)	2.23 ± 0.38**	44.81 ± 18.04**	322.81 ± 50.50**
XLOC_001875	-	-	-	-	-	-	-	-	-	-	-	-	-	-	-	-	-
XLOC_029768	0.28 ± 0.03(n.s.)	1.41 ± 0.16(n.s.)	10.35 ± 1.00**	7.12 ± 1.11**	4.13 ± 2.49*	13.21 ± 5.45**	15.83 ± 7.97*	0.26 ± 0.13**	6.59 ± 0.73**	-	4.75 ± 1.16*	12.17 ± 3.33*	11.59 ± 2.61**	-	-	-	-
XLOC_002741	-	1.02 ± 0.23(n.s.)	8.98 ± 2.73*	-	0.46 ± 0.11**	8.52 ± 1.92**	5.96 ± 3.24**	7.80 ± 3.59*	1.60 ± 0.24*	0.70 ± 0.34(n.s.)	3.48 ± 0.25**	22.61 ± 7.50*	0.70 ± 0.03(n.s.)	1.70 ± 0.22(n.s.)	0.93 ± 0.25(n.s.)	10.09 ± 6.18*	268.08 ± 96.39**
XLOC_029636	-	0.21 ± 0.10*	8.84 ± 1.27**	7.33 ± 3.66**	0.48 ± 0.23*	66.69 ± 33.56*	87.46 ± 26.31**	0.34 ± 0.11**	1.38 ± 0.36(n.s.)	0.97 ± 0.06(n.s.)	1.26 ± 0.31(n.s.)	105.01 ± 37.60**	0.47 ± 0.09**	0.80 ± 0.36(n.s.)	4.84 ± 1.18**	11.53 ± 7.76*	219.82 ± 59.34**
XLOC_013418	1.06 ± 0.08(n.s.)	2.80 ± 0.70**	20.11 ± 2.33**	11.24 ± 6.72**	0.68 ± 0.13(n.s.)	1.32 ± 0.59(n.s.)	150.79 ± 78.42**	0.52 ± 0.29*	0.79 ± 0.21(n.s.)	0.31 ± 0.08(n.s.)	18.54 ± 3.57**	110.21 ± 30.29**	2.41 ± 0.50**	0.70 ± 0.17(n.s.)	0.69 ± 0.09**	69.33 ± 21.73**	121.39 ± 35.46**
XLOC_024204	1.16 ± 0.30(n.s.)	-	-	35.54 ± 9.72**	-	-	-	-	-	-	-	-	-	1.16 ± 0.16(n.s.)	-	-	-
XLOC_027202	0.66 ± 0.23(n.s.)	3.89 ± 1.61(n.s.)	25.22 ± 2.57**	5.13 ± 1.62**	2.07 ± 0.98*	4.14 ± 2.98*	24.68 ± 11.89**	-	5.76 ± 0.11**	2.21 ± 0.57*	10.92 ± 2.70**	33.56 ± 16.06**	1.15 ± 0.09(n.s.)	-	19.96 ± 9.47**	294.05 ± 75.01**	2,548.71 ± 1,017.17*
XLOC_033596	0.74 ± 0.15(n.s.)	-	-	-	0.35 ± 0.13**	5.97 ± 3.25*	29.05 ± 5.50**	2.05 ± 0.73*	-	-	-	-	-	-	-	-	-
XLOC_031219	1.14 ± 0.06*	1.31 ± 0.03*	8.87 ± 1.02**	2.23 ± 0.36**	0.71 ± 0.23*	0.37 ± 0.09**	-	-	1.14 ± 0.14(n.s.)	0.38 ± 0.17(n.s.)	0.64 ± 0.19(n.s.)	12.51 ± 1.29**	1.16 ± 0.42(n.s.)	0.81 ± 0.18(n.s.)	0.92 ± 0.23(n.s.)	15.84 ± 9.16**	55.31 ± 16.77**
XLOC_031822	1.71 ± 0.26*	4.38 ± 1.00**	38.90 ± 3.92**	39.19 ± 5.66**	1.21 ± 0.57(n.s.)	3.03 ± 1.15**	62.25 ± 4.85**	3.48 ± 0.98**	2.62 ± 0.69*	0.77 ± 0.33(n.s.)	23.51 ± 15.43*	141.39 ± 29.88**	3.55 ± 0.37**	1.57 ± 0.20*	4.42 ± 0.55**	79.57 ± 27.30**	9,099.13 ± 2,258.32**
XLOC_014649	-	-	16.06 ± 6.50(n.s.)	-	-	-	-	-	-	-	-	19.65 ± 13.45**	-	-	-	-	-

## Sheet: Table S4
Supplementary Table S4 - Primers used in RT-qPCR analyses
Gene	Forward Primer	Reverse Primer
GAPDH	5'-ACAGTCAGCCGCATCTTCTT-3'	5'-ACGACCAAATCCGTTGACTC-3'
CSAG3	5'-GCCCATTGTCCAACAACCAC-3'	5'-TGGGAACTTTGATAGGGCTTCT-3'
IFIT1	5'-CAGAACGGCTGCCTAATTT-3'	5'-GGCCTTTCAGGTGTTTCAC-3'
IFNβ	5'-CATTACCTGAAGGCCAAGGA-3'	5'-CAATTGTCCAGTCCCAGAGG-3'
USP18	5'-CCCCGGCAGATCTTGAAGAAA-3'	5'-CAACCAGGCCATGAGGGTAG-3'
PTPN7	5'-GCTTCCTGGAGCCTTCTCAG-3'	5'-CAGCCATGAGGTCTGCTGAA-3'
BCL7A	5'-CGCAGAGACGTCTGCAATCT-3'	5'-TCCAAATCCCCCGACAACC-3'
DUSP2	5'-CTGCGAGGAGGCTTCGAC-3'	5'-GCTGGTTTTGTCCCCTGTTG-3'
XLOC_035959	5'-AGCTGGTAAGACATCGCTGG-3'	5'-AGCTGGTAAGACATCGCTGG-3'
XLOC_036708	5'-AGGGAAGAATGTGCAGTGCT-3'	5'-AGGGAAGAATGTGCAGTGCT-3'
XLOC_001887	5'-CAACACCAGCGGATGAAAGC-3'	5'-CAACACCAGCGGATGAAAGC-3'
XLOC_018179	5'-CCTGGGGAAACTGAGTGTCTC-3'	5'-CCTGGGGAAACTGAGTGTCTC-3'
XLOC_000681	5'-GTTGGTAAACGCTGTGTGGT-3'	5'-GTTGGTAAACGCTGTGTGGT-3'
XLOC_001629	5'-TGTGCAGCAACTCCTACTTGT-3'	5'-TGTGCAGCAACTCCTACTTGT-3'
XLOC_001875	5'-AAGATGCCGGGAAAAGGAGG-3'	5'-AAGATGCCGGGAAAAGGAGG-3'
XLOC_029768	5'-ACCACGGAACAGAAGAGCAG-3'	5'-ACCACGGAACAGAAGAGCAG-3'
XLOC_002741	5'-AGCCCATTCACCATGTAAGCA-3'	5'-AGCCCATTCACCATGTAAGCA-3'
XLOC_029636	5'-CCCACAGGCGTCTTGTTTAT-3'	5'-CCCACAGGCGTCTTGTTTAT-3'
XLOC_013418	5'-CCTGTTGAGTGTTGTTGCTGA-3'	5'-CCTGTTGAGTGTTGTTGCTGA-3'
XLOC_024204	5'-CTCCGTCAGTGTCTTCCGTC-3'	5'-CTCCGTCAGTGTCTTCCGTC-3'
XLOC_027202	5'-CTTCAAGGGCCTGCTACTGT-3'	5'-CTTCAAGGGCCTGCTACTGT-3'
XLOC_033596	5'-TCAAATTTGTTAAGATGTTGCCCA-3'	5'-TCAAATTTGTTAAGATGTTGCCCA-3'
XLOC_031219	5'-TGGCACAGAGGATTAAAGCTCA-3'	5'-TGGCACAGAGGATTAAAGCTCA-3'
XLOC_031822	5'-TGGGGAGATTAATAAGCCTCAGG-3'	5'-TGGGGAGATTAATAAGCCTCAGG-3'
XLOC_014649	5'-TTGGGTGGTAAAGATGCCCC-3'	5'-TTGGGTGGTAAAGATGCCCC-3'
XLOC_033830	5'-ACGCATTGCTGAGGACTGAC-3'	5'-ACGCATTGCTGAGGACTGAC-3'
XLOC_028329	5'-CTGCCTCAGTCAAAGCCTTT-3'	5'-CTGCCTCAGTCAAAGCCTTT-3'
XLOC_028240	5'-CTGGGGATTGTGTTGGCTCC-3'	5'-CTGGGGATTGTGTTGGCTCC-3'
XLOC_001127	5'-GCAAGAGGACAGAAGGATCCC-3'	5'-GCAAGAGGACAGAAGGATCCC-3'
XLOC_037108	5'-AAACAGACTGTCTACACCATGGT-3'	5'-AAACAGACTGTCTACACCATGGT-3'
XLOC_004672	5'-AGCCCATTTCCTTCCTGCTC-3'	5'-AGCCCATTTCCTTCCTGCTC-3'
XLOC_014660	5'-GGGAGGCAGAAGAGATGAGC-3'	5'-GGGAGGCAGAAGAGATGAGC-3'
XLOC_033807	5'-TGCAGTACAAACCTCCTGCA-3'	5'-TGCAGTACAAACCTCCTGCA-3'
XLOC_036689	5'-TGTCCTCAAATTTTAAGGCAGGA-3'	5'-TGTCCTCAAATTTTAAGGCAGGA-3'
XLOC_038802	5'-CGAGGAACAGCTAAGGTCCC-3'	5'-CGAGGAACAGCTAAGGTCCC-3'
XLOC_009436	5'-TCAGCATGAGACAGCCAACC-3'	5'-TCAGCATGAGACAGCCAACC-3'
XLOC_005868	5'-TGTCTGGTGCAGCAGAAGTC-3'	5'-TGTCTGGTGCAGCAGAAGTC-3'
XLOC_011151	5'-TGAGAAGAGTTCAGAGGAGGGA-3'	5'-TGAGAAGAGTTCAGAGGAGGGA-3'
XLOC_027917	5'-TGGTTCCAGGCATGATTCAGT-3'	5'-TGGTTCCAGGCATGATTCAGT-3'
XLOC_013194	5'-GTGCACTCTACCCAGGCAG-3'	5'-GTGCACTCTACCCAGGCAG-3'
XLOC_012443	5'-GGCACATGTTTACTCAGCTGT-3'	5'-GGCACATGTTTACTCAGCTGT-3'
XLOC_037958	5'-CCATGACGAGAGCTTGCAGA-3'	5'-CCATGACGAGAGCTTGCAGA-3'
XLOC_010526	5'-CAACACGGCTAATGGGTGC-3'	5'-CAACACGGCTAATGGGTGC-3'
